# Supplementary material for: The IGFBP3/TMEM219 pathway regulates beta cell homeostasis
Source: Nat Commun. 2022 Feb 3;13:684. doi: 10.1038/s41467-022-28360-2 (PMC8813914; doi:10.1038/s41467-022-28360-2)
Supplement: Supplementary file 3 — Supplementary Data 1 [file 41467_2022_28360_MOESM3_ESM.xlsx]

## Sheet: Foglio1
Assay ID	Gene Symbol
Hs01046047_m1	ACACA
Hs01074241_m1	ACOX1
Hs00609046_m1	ADRB3
Hs00937468_m1	AEBP1
Hs00178289_m1	AKT1
Hs01086102_m1	AKT2
Hs00178533_m1	AKT3
Hs04195574_sH	ANG
Hs00176427_m1	ARAF
Hs00236329_m1	BCL2L1
Hs00269944_m1	BRAF
Hs02860542_g1	CAP1
Hs00231981_m1	CBL
Hs00269972_s1	CEBPA
Hs00270923_s1	CEBPB
Hs00796733_s1	DOK1
Hs00182758_m1	DOK2
Hs01032540_g1	DOK3
Hs00199767_m1	DUSP14
Hs00607050_m1	EIF4EBP1
Hs01012158_m1	ERCC1
Hs01005622_m1	FASN
Hs00983323_m1	FBP1
Hs00170630_m1	FOS
Hs00234508_m1	MTOR
Hs00183614_m1	FRS2
Hs00183610_m1	FRS3
Hs00609178_m1	G6PC
Hs00157646_m1	GAB1
Hs01564555_m1	GCK
Hs00193386_m1	GPD1
Hs00157817_m1	GRB2
Hs00997938_m1	GSK3A
Hs01047719_m1	GSK3B
Hs00606086_m1	HK2
Hs00978050_g1	HRAS
Hs00609566_m1	IGF1R
Hs00171254_m1	IGF2
Hs00236877_m1	IGFBP1
Hs02741908_m1	INS
Hs01394273_m1	INSL3
Hs00961554_m1	INSR
Hs00178563_m1	IRS1
Hs00275843_s1	IRS2
Hs00269220_s1	IRS4
Hs00277190_s1	JUN
Hs00364284_g1	KRAS
Hs00181192_m1	LDLR
Hs00174877_m1	LEP
Hs00983247_g1	MAP2K1
Hs01046830_m1	MAPK1
Hs01592377_m1	NCK1
Hs01075529_m1	NOS2
Hs00173470_m1	NPY
Hs00388934_m1	PCK2
Hs00176884_m1	PDPK1
Hs00907966_m1	PIK3CA
Hs00381459_m1	PIK3R1
Hs00178181_m1	PIK3R2
Hs00762869_s1	PKM2
Hs01115513_m1	PPARG
Hs00267568_m1	PPP1CA
Hs00177010_m1	PRKCG
Hs00702254_s1	PRKCI
Hs00177051_m1	PRKCZ
Hs00168730_m1	PRL
Hs00182260_m1	PTPN1
Hs00160858_m1	PTPRF
Hs00234119_m1	RAF1
Hs00220767_m1	RETN
Hs01546665_m1	RPS6KA1
Hs00196699_m1	RRAS
Hs00273367_m1	RRAS2
Hs01126606_m1	SERPINE1
Hs00427539_m1	SHC1
Hs00892681_m1	SLC2A1
Hs00168966_m1	SLC2A4
Hs00908953_m1	SORBS1
Hs00362308_m1	SOS1
Hs01088691_m1	SREBF1
Hs00794359_m1	TG
Hs00222453_m1	UCP1
Hs00900055_m1	VEGFA
Hs99999909_m1	HPRT1
Hs99999908_m1	GUSB
Hs00236911_m1	BIRC2
Hs00559441_m1	APAF1
Hs00188930_m1	BAD
Hs00832876_g1	BAK1
Hs00751844_s1	BAX
Hs00248075_m1	BBC3
Hs01036137_m1	BCAP31
Hs00961847_m1	BCL10
Hs00608023_m1	BCL2
Hs00187845_m1	BCL2A1
Hs00169141_m1	BCL2L1
Hs00368095_m1	BCL2L10
Hs00708019_s1	BCL2L11
Hs00209789_m1	BCL2L13
Hs00373302_m1	BCL2L14
Hs00187848_m1	BCL2L2
Hs00180403_m1	BCL3
Hs00609632_m1	BID
Hs00154189_m1	BIK
Hs01847653_s1	NAIP
Hs00985031_g1	BIRC3
Hs00745222_s1	XIAP
Hs00977611_g1	BIRC5
Hs00212288_m1	BIRC6
Hs00223384_m1	BIRC7
Hs01057786_s1	BIRC8
Hs00969291_m1	BNIP3
Hs00188949_m1	BNIP3L
Hs00261296_m1	BOK
Hs00223394_m1	NOD2
Hs00196075_m1	NOD1
Hs00261581_m1	CARD6
Hs00364485_m1	CARD9
Hs00354836_m1	CASP1
Hs01017902_m1	CASP10
Hs00201637_m1	CASP14
Hs00892481_m1	CASP2
Hs00234387_m1	CASP3
Hs01031947_m1	CASP4
Hs00362072_m1	CASP5
Hs00154250_m1	CASP6
Hs00169152_m1	CASP7
Hs01018151_m1	CASP8
Hs01594281_m1	CASP8AP2
Hs00154260_m1	CASP9
Hs00153439_m1	CFLAR
Hs00989507_m1	CHUK
Hs01011159_g1	CRADD
Hs00234480_m1	DAPK1
Hs00172768_m1	DEDD
Hs00370206_m1	DEDD2
Hs00219876_m1	DIABLO
Hs00215973_m1	IFT57
Hs00538709_m1	FADD
Hs00163653_m1	FAS
Hs00181225_m1	FASLG
Hs00193477_m1	HIP1
Hs00705213_s1	HRK
Hs00376860_g1	HTRA2
Hs01043258_m1	CARD18
Hs00233284_m1	IKBKB
Hs00203911_m1	IKBKE
Hs00415849_m1	IKBKG
Hs00388035_m1	LRDD
Hs99999086_m1	LTA
Hs00242739_m1	LTB
Hs00172036_m1	MCL1
Hs00248187_m1	NLRP1
Hs00765730_m1	NFKB1
Hs00174517_m1	NFKB2
Hs00153283_m1	NFKBIA
Hs00182115_m1	NFKBIB
Hs00234431_m1	NFKBIE
Hs00230071_m1	NFKBIZ
Hs00269428_m1	PEA15
Hs00560402_m1	PMAIP1
Hs00203118_m1	PYCARD
Hs00968436_m1	REL
Hs00153294_m1	RELA
Hs00232399_m1	RELB
Hs00169407_m1	RIPK1
Hs01572688_m1	RIPK2
Hs00179410_m1	TBK1
Hs00174128_m1	TNF
Hs00269492_m1	TNFRSF10A
Hs00366272_m1	TNFRSF10B
Hs01042313_m1	TNFRSF1A
Hs00153550_m1	TNFRSF1B
Hs00205419_m1	TNFRSF21
Hs00980365_g1	TNFRSF25
Hs00234355_m1	TNFSF10
Hs00182558_m1	TRADD
