# Supplementary material for: The IGFBP3/TMEM219 pathway regulates beta cell homeostasis
Source: Nat Commun. 2022 Feb 3;13:684. doi: 10.1038/s41467-022-28360-2 (PMC8813914; doi:10.1038/s41467-022-28360-2)
Supplement: Supplementary file 4 — Supplementary Data 2 [file 41467_2022_28360_MOESM4_ESM.xlsx]

## Sheet: Sheet1
gene	Healthy control islet #1 (RPKM)	Healthy control islet #2 (RPKM)	Healthy control islet #3 (RPKM)	Healthy control islet #4 (RPKM)
RP11-34P13.18	1.02614	0.425824	0.917695	0.642819
RP5-857K21.8	8.04793	5.87723	5.50555	4.62133
RP5-857K21.6	4.08778	4.58744	4.39422	3.65595
RP5-857K21.10	9.08212	9.77505	10.2566	9.17921
RP11-206L10.11	3.4673	3.43977	1.25857	1.2874
RP11-54O7.3	3.03763	4.12462	0.241174	1.87568
SAMD11	5.56665	5.85478	3.05314	3.76382
NOC2L	5.11332	4.98752	4.8732	4.85029
KLHL17	2.76501	2.81528	1.4708	1.82833
PLEKHN1	-0.9574	0.96722	1.28611	1.96261
RP11-54O7.17	-1.77499	-0.114306	-1.05058	-0.601638
HES4	1.7948	2.33773	2.02262	2.79276
ISG15	2.47693	3.72689	5.14297	3.43161
AGRN	3.99166	5.20924	4.1145	5.82682
RP11-465B22.3	0.86362	1.39694	4.59118	3.12004
RP11-54O7.18	0.25781	0.224261	-0.21868	-0.0592996
RNF223	-4.00104	-0.900538	1.20486	0.482231
C1orf159	1.28511	1.49697	1.03457	1.62823
RP11-465B22.8	2.90069	3.2194	2.41002	2.41469
TNFRSF18	0.0592254	-0.935872	0.597126	-1.37895
TNFRSF4	1.03653	1.06203	-2.87347	-0.387745
SDF4	6.52946	6.19884	6.05213	5.80854
B3GALT6	3.08838	3.13413	3.07781	2.70813
UBE2J2	3.74885	3.53097	3.45677	3.56853
SCNN1D	0.501289	1.11098	-1.29404	-0.33949
ACAP3	4.66141	4.71233	2.42088	3.21434
PUSL1	3.15455	3.08336	3.27186	2.81018
INTS11	4.29019	4.19924	4.36435	4.17457
RP5-890O3.9	2.39281	2.56255	0.739362	1.85397
CPTP	1.85384	2.59475	2.3019	3.20348
DVL1	4.42967	4.42107	4.08102	4.55732
MXRA8	2.70068	2.21017	-0.316101	1.26751
AURKAIP1	5.0116	4.82156	5.21309	4.819
CCNL2	5.3552	5.60468	5.67879	5.46909
RP4-758J18.2	3.66982	3.56467	3.54253	3.02517
MRPL20	5.15133	4.79751	5.3604	4.93198
RP4-758J18.13	0.0630082	0.0929559	0.768113	0.34398
ANKRD65	4.69863	4.63299	2.88458	3.13291
VWA1	5.92991	5.79906	3.94761	5.12795
ATAD3C	2.56628	2.5315	1.40044	1.50463
ATAD3B	2.83871	3.10762	2.98055	2.86351
ATAD3A	2.48398	2.70291	2.73555	2.71147
TMEM240	0.630411	0.322158	-2.41325	-1.2288
SSU72	4.19371	4.03916	4.38899	3.73279
RP5-832C2.5	-0.796895	-0.844262	-0.822054	-2.38338
C1orf233	2.11092	1.9638	0.42421	0.840026
RP11-345P4.9	3.53808	3.34068	2.26588	1.87503
MIB2	3.62407	3.35091	1.80994	2.68678
CDK11B	2.65596	2.71278	2.46975	2.54526
SLC35E2B	4.06824	4.13628	1.67255	3.69074
RP1-283E3.8	-0.493166	0.371161	-1.39117	-0.30731
SLC35E2	1.24097	1.44725	2.22596	0.950249
NADK	3.51268	3.53797	3.14997	3.43599
GNB1	7.46034	7.43871	7.43354	7.33216
PRKCZ	2.75587	3.07902	3.98849	3.24203
RP11-181G12.2	-0.456297	-0.767124	-2.74269	-1.71888
FAAP20	3.85197	3.93955	2.73976	2.98899
SKI	3.39936	3.38506	1.29214	2.70885
MORN1	1.41591	1.09167	0.15308	1.03212
RP4-740C4.5	-0.031906	-0.247167	-0.29707	0.164799
RER1	4.20842	4.15748	4.33484	4.2935
PEX10	3.31413	3.26083	3.05328	2.99104
PLCH2	3.79326	4.45316	-1.11146	0.928985
PANK4	3.50963	3.39002	2.65802	2.67988
RP3-395M20.12	0.0554498	0.254361	0.0603484	-0.610978
RP3-395M20.8	0.0332813	0.313911	0.731131	0.633883
TNFRSF14	4.74039	4.7779	5.28869	4.50629
FAM213B	3.23161	3.41105	3.5382	3.84312
MMEL1	-4.03899	-2.46975	-0.69893	-0.267168
TTC34	-2.52018	-2.31138	-4.65546	-3.90393
PRDM16	0.052704	1.6522	0.0942417	1.50325
ARHGEF16	3.61489	3.72968	3.2449	3.71495
MEGF6	-0.805455	0.600503	0.0723262	2.04021
TPRG1L	5.52826	5.32681	5.42466	4.89436
WRAP73	3.05197	3.08355	3.1447	3.03258
TP73-AS1	2.87466	2.9047	2.31743	2.39284
SMIM1	1.83808	1.89265	1.06923	1.39648
LRRC47	3.75092	3.5307	3.73305	3.26649
CEP104	3.10666	2.58304	2.28976	2.71426
DFFB	1.38141	1.52923	0.701025	0.660763
C1orf174	3.48108	3.26403	3.94553	3.22547
RP13-15E13.1	-1.91192	-1.55303	-2.09832	-1.80904
AJAP1	-3.17191	-2.34717	-3.7912	-0.637942
NPHP4	3.45869	2.86958	1.02628	1.64611
KCNAB2	2.09044	1.58142	-0.308193	0.323496
CHD5	2.76938	2.03449	-0.835798	-0.624827
RPL22	5.65757	5.6196	6.44934	5.95728
RNF207	2.03621	2.83051	2.0829	2.28149
ICMT	4.63638	4.63854	3.49639	4.04364
GPR153	1.35259	0.708423	-0.931396	0.567324
ACOT7	1.86733	1.60928	1.66003	1.93268
HES2	-3.02547	-2.2716	-1.1375	-0.787481
TNFRSF25	1.98791	0.902278	0.700385	0.519074
PLEKHG5	1.92556	1.084	0.266906	1.13154
NOL9	1.81538	1.93303	1.5237	1.15809
ZBTB48	3.32414	3.37719	2.79363	2.52569
KLHL21	2.90407	2.96176	3.27792	3.11073
PHF13	2.76904	3.09	2.83706	2.73438
THAP3	2.31819	2.04854	2.73797	2.09792
DNAJC11	3.80914	3.8786	3.44374	3.76297
CAMTA1	2.34239	2.28934	1.63986	1.68843
VAMP3	5.57335	5.37696	5.48512	5.39555
PER3	3.89381	3.99189	1.35593	1.96034
TNFRSF9	-2.06433	-1.23712	-1.90291	-0.263562
PARK7	6.95788	6.77087	7.48352	6.94866
RF00019	-3.41971	-3.56382	-4.43004	-3.96354
ERRFI1	4.62735	4.64111	6.40809	6.03391
SLC45A1	1.52631	1.22639	-0.803373	-0.623014
RERE	4.01245	4.1072	2.39067	3.4144
ENO1	9.31794	8.90801	10.803	10.1221
GPR157	-0.0986344	0.772061	1.22357	1.67774
MIR34AHG	-0.142898	-0.193753	0.992378	1.09168
RP3-510D11.2	-0.845383	-1.77275	-0.140686	-0.121077
H6PD	2.86474	3.21487	2.26418	3.86201
SPSB1	3.79659	3.76235	3.66543	4.314
SLC25A33	1.7826	1.55986	1.61945	0.808905
TMEM201	2.1293	1.9865	0.0177008	0.456417
PIK3CD	0.972662	1.08912	1.94912	2.21149
RP11-558F24.4	1.65354	1.43141	0.225333	0.807608
CLSTN1	5.8589	5.63644	4.42864	5.03945
CTNNBIP1	3.37014	3.13465	2.97898	2.95214
LZIC	3.87848	3.77574	3.70513	3.88485
NMNAT1	1.76849	1.79994	1.36707	1.79359
UBE4B	3.3774	3.4106	2.87052	3.33423
KIF1B	3.08052	2.8457	1.74406	2.92631
PGD	5.61063	5.50046	5.45955	5.51968
APITD1-CORT	0.166166	0.174539	-1.40325	-0.685429
CENPS	1.27581	0.713772	1.54656	0.331073
DFFA	3.14886	3.24608	2.63236	3.02008
PEX14	3.49053	3.25739	2.97892	3.24895
CASZ1	1.45329	2.58971	0.652906	2.109
C1orf127	5.37075	5.71394	1.59677	2.50811
TARDBP	4.25409	4.33397	4.3871	4.35632
RP4-635E18.8	1.8546	1.90122	1.53847	0.172283
SRM	4.17078	4.25839	4.73018	4.14429
EXOSC10	4.2282	4.22983	4.58702	4.51318
MTOR	2.77973	2.99095	2.10449	2.77692
UBIAD1	2.47732	2.64208	2.46979	2.16419
DISP3	3.69545	3.88381	1.56057	2.16703
FBXO2	4.74871	4.52578	4.69964	4.98478
FBXO44	4.01142	3.73569	3.25785	2.85919
FBXO6	3.07663	2.9149	3.79439	2.85965
MAD2L2	3.16407	3.28635	3.91346	3.1076
AGTRAP	4.39786	4.58901	5.63002	5.2417
MTHFR	2.58843	2.83786	1.34278	1.71249
CLCN6	2.67341	2.60633	1.60053	1.74498
NPPB	-0.47165	3.43923	5.38612	5.53643
KIAA2013	4.49535	4.27535	4.21781	4.06941
PLOD1	5.22825	5.02122	6.28901	5.98634
MFN2	4.60169	4.68581	4.07317	4.50293
MIIP	3.22199	3.11553	3.37791	2.8502
TNFRSF1B	1.37058	-0.212294	2.42208	1.69037
VPS13D	2.63017	2.62764	1.23821	2.65787
DHRS3	4.73527	5.07603	7.26764	6.87591
RP11-474O21.5	0.536689	-0.396907	1.57761	2.5318
C1orf158	0.636434	-0.154523	-5.14353	-5.26242
PDPN	0.237979	-0.465891	0.693201	0.97146
PRDM2	2.02039	2.32045	1.42319	2.1932
KAZN	-1.31039	-1.92457	-1.01103	-0.599106
TMEM51-AS1	-0.000384534	0.824498	2.00859	2.63562
TMEM51	3.56493	4.36878	5.59009	5.35907
FHAD1	-0.913208	-1.48226	-3.18796	-2.38444
EFHD2	4.2955	4.21314	5.13822	4.8641
CTRC	0.0498061	2.4526	3.85046	6.74438
CELA2A	1.01997	3.39195	3.61111	6.42585
CELA2B	-1.70876	-1.34661	0.520938	3.86095
CASP9	2.44531	1.93111	2.47554	2.29796
DNAJC16	2.40856	2.46974	1.45187	2.07398
AGMAT	-0.864717	-0.453092	-2.29788	-0.116954
DDI2	2.52063	2.57205	1.32138	1.90755
PLEKHM2	5.71981	5.74628	4.64103	4.81886
SLC25A34	4.82959	4.47404	1.49544	2.02215
FBLIM1	3.77665	4.50128	5.34067	5.5611
UQCRHL	-0.226221	-0.000405572	0.858886	0.168511
RP11-169K16.9	1.82036	1.66285	1.27719	0.808794
SPEN	3.19905	3.36759	1.67435	2.96912
ZBTB17	3.84662	3.97737	3.85482	3.83461
HSPB7	-1.47771	-0.531093	-0.279371	0.704969
CLCNKA	-1.74088	-0.715259	-0.868735	0.0513284
RP11-5P18.10	2.59814	2.00987	-0.346377	-0.362864
FAM131C	3.73591	3.21621	2.10379	2.11269
EPHA2	0.71311	3.32114	4.3721	4.72739
ARHGEF19	-0.118287	0.381323	1.06421	1.39234
RSG1	1.83624	1.88623	1.48978	1.49432
FBXO42	2.84132	2.29972	2.52917	2.44191
SZRD1	5.85624	5.7728	5.50298	5.54556
NECAP2	4.22142	4.53364	5.88594	5.76009
CROCCP3	0.685773	0.714514	-2.06408	-0.955326
NBPF1	1.06859	0.731436	-1.66672	-0.106234
CROCCP2	3.62265	3.00002	2.54997	1.82195
MST1P2	1.40384	1.62649	2.35037	1.7952
CROCC	2.20844	2.28789	0.517778	1.15858
MST1L	1.27865	1.24444	1.84839	2.54193
RP11-108M9.4	3.31647	3.59443	2.95017	3.54707
MFAP2	1.73979	1.71872	0.923425	1.71828
ATP13A2	4.02402	4.12795	3.07058	3.93291
SDHB	5.44032	5.3316	6.18558	5.81214
RCC2	3.41509	4.08441	4.24244	4.6438
ARHGEF10L	5.29826	5.614	3.51347	4.30662
IGSF21	2.26416	2.30423	-0.203769	-3.31034
KLHDC7A	0.850821	-1.23925	-2.08689	0.686833
ALDH4A1	0.496353	1.17274	0.840251	1.5211
IFFO2	1.04508	2.86778	3.52077	4.72708
UBR4	3.81201	3.85063	2.13973	3.56351
RP1-43E13.2	1.87805	1.14317	1.63413	0.859181
EMC1	3.82173	3.94008	3.11061	3.39192
MRTO4	3.49046	3.87292	4.5798	4.02591
AKR7A3	1.60165	2.06891	1.50033	2.52972
AKR7A2	5.56093	5.51014	4.89708	4.57846
PQLC2	3.66272	3.45341	3.39216	2.68105
CAPZB	6.34082	6.2685	6.40176	6.09897
MINOS1	2.68412	2.3296	2.36774	2.09455
NBL1	5.41493	5.12598	4.80118	4.70451
TMCO4	3.31287	3.3605	3.48768	3.88355
RNF186	1.24081	1.73021	2.97776	4.57084
OTUD3	2.52482	2.63071	2.56963	2.55398
UBXN10	1.56917	1.68978	-0.265763	-0.0992379
CAMK2N1	6.16644	5.92361	4.53754	4.16659
MUL1	4.36785	4.45425	4.35786	4.15594
CDA	-3.90547	-1.40782	0.188922	0.657943
PINK1	5.15668	5.05719	4.39408	4.69324
RP11-401M16.7	1.61259	1.7646	1.20354	1.22006
DDOST	6.79015	6.62237	7.20141	6.87586
KIF17	-1.57771	-1.74721	-1.65448	-2.40277
SH2D5	-2.93749	-1.84214	1.21782	-0.330113
HP1BP3	4.94869	5.08765	4.3404	4.66423
EIF4G3	4.3759	4.39222	3.033	3.81449
ECE1	5.59398	5.89609	4.9124	5.67129
NBPF3	1.82273	1.55395	0.511331	0.792178
ALPL	-1.4664	-1.35694	-0.483483	-2.26937
RAP1GAP	6.04494	5.75267	3.83391	5.78384
USP48	3.47758	3.35506	3.36741	3.51111
HSPG2	3.09889	4.05852	3.00366	5.52367
CELA3B	1.32373	3.48604	4.26799	7.51682
CELA3A	3.3396	4.56894	5.26593	8.4202
RP1-224A6.4	3.24156	2.28706	3.19422	2.05264
CDC42	6.18791	6.33977	6.61243	6.85625
WNT4	6.45494	6.39953	3.18191	3.74077
ZBTB40	2.71417	2.82541	1.70394	2.49583
EPHA8	-0.139983	-0.203912	-3.6048	-2.95241
C1QA	3.28147	1.41967	-3.00876	1.43607
C1QC	3.87882	2.91961	-1.59994	2.61504
C1QB	3.17823	1.51832	-2.15412	1.08321
EPHB2	0.0393362	1.6503	3.46188	3.32447
KDM1A	4.65388	4.62357	5.02572	4.74237
LUZP1	1.77897	2.14891	1.41928	2.7953
RP5-1057J7.6	-0.42865	-0.307329	-0.0914211	-0.322739
HNRNPR	4.33428	4.39481	4.08455	4.21535
ZNF436	2.0044	2.38982	1.66023	2.88564
C1orf213	-0.492561	-0.603842	0.0460617	0.0741641
TCEA3	0.275296	2.32102	2.9258	3.57793
ASAP3	0.0791632	1.79514	1.62567	3.21744
ID3	4.95812	5.32984	4.6898	5.43367
RPL11	8.22909	8.20431	10.0187	9.27624
ELOA	3.79514	3.90028	3.85289	3.7043
RP5-886K2.3	1.48613	1.49973	2.22442	1.54435
PITHD1	4.79818	4.59136	5.10186	3.93747
LYPLA2	4.91658	5.04371	5.4351	5.48988
GALE	3.46407	3.70961	5.35647	4.87935
HMGCL	5.15868	4.73967	5.82314	5.18759
FUCA1	5.83578	5.79031	5.23003	4.74678
PNRC2	5.24744	5.52657	5.51807	5.76856
SRSF10	3.99242	4.22223	3.89949	4.10819
IL22RA1	-2.07504	-0.263597	0.48218	1.67317
IFNLR1	1.17015	1.02242	0.710595	1.43912
GRHL3	-1.43788	-1.54887	-1.702	-1.45306
STPG1	2.63264	2.32954	2.11663	2.33343
NIPAL3	2.91605	2.98864	2.08621	2.97178
RCAN3	4.91481	5.01501	2.8412	3.03996
RP4-594I10.3	1.10942	1.35376	-0.847474	-0.116044
NCMAP	2.3444	2.58229	2.30937	4.25418
SRRM1	4.25798	4.26484	4.16087	4.10162
CLIC4	4.13994	4.66967	5.10843	5.7999
RUNX3	-0.149397	-0.49949	-2.02155	-0.797064
SYF2	5.00151	4.80506	6.2574	5.58301
RP3-465N24.7	-0.793124	-0.904117	-1.0265	-1.42376
RSRP1	3.84124	4.51759	4.81519	4.28647
TMEM50A	4.80254	4.95139	5.58084	5.35957
RHCE	0.725747	-2.21193	0.449071	-0.805104
TMEM57	3.83191	3.94457	4.01671	3.85885
LDLRAP1	6.68429	6.36486	4.05867	4.30009
MAN1C1	5.04877	4.71392	2.09726	2.77887
SEPN1	5.00543	4.78595	3.55365	4.5587
RP1-317E23.3	-0.181162	-0.292591	-1.97105	-1.53911
MTFR1L	4.34799	4.28548	4.15648	3.74848
PAQR7	2.67506	2.79403	2.87142	2.85005
STMN1	5.03969	4.90002	4.74894	4.63111
PAFAH2	3.29749	3.20311	3.07877	3.41009
SLC30A2	-0.988102	1.57097	1.46825	1.93734
PDIK1L	1.92658	2.40852	0.576857	1.4533
ZNF593	3.98409	3.90425	4.67293	4.32347
CNKSR1	3.16811	3.50436	2.86403	2.95827
RP11-231P20.2	0.628747	0.910242	-0.65022	-1.6001
CEP85	2.37959	2.4272	1.55277	1.72044
SH3BGRL3	5.05405	5.43396	6.93636	6.44087
UBXN11	2.42731	2.3108	2.96402	2.52505
CRYBG2	-2.74261	-0.578648	0.456166	1.07695
DHDDS	3.26541	3.40045	3.22523	3.10083
HMGN2	6.41812	6.23119	5.27436	5.05619
RPS6KA1	2.88723	3.45826	3.59821	4.08756
RP5-968P14.2	0.0194861	-0.300128	-2.61233	-2.46867
ARID1A	3.57107	3.82211	2.08184	3.34851
PIGV	3.04659	2.65873	3.00216	2.7057
ZDHHC18	2.43011	2.6119	2.78308	2.53872
SFN	-0.673487	1.52319	3.40864	4.06254
GPN2	3.14558	3.02049	2.89889	2.73478
GPATCH3	3.00321	2.96349	2.97109	2.47436
NUDC	5.7366	5.47728	6.61324	5.94943
NR0B2	3.44681	3.68268	3.19618	3.24372
KDF1	3.88902	3.92348	4.06984	3.65016
TRNP1	5.62175	5.44564	5.00062	4.76793
FAM46B	0.988675	1.16442	-0.208233	-0.000381697
SLC9A1	2.87542	3.0671	2.55395	3.51986
WDTC1	3.90741	4.03459	2.78705	3.81584
TMEM222	4.17373	3.94363	4.63001	3.86099
SYTL1	4.50439	4.23286	2.82502	3.35978
MAP3K6	2.16901	2.46902	1.47732	1.94398
GPR3	0.792358	-0.293832	-0.675318	-1.94987
WASF2	4.72195	4.61374	4.56965	5.22439
RP1-159A19.4	2.71923	1.98436	2.51629	1.41425
AHDC1	3.72152	3.55964	0.895073	2.48832
FGR	-1.04463	-2.19922	-1.6684	-0.343841
IFI6	6.46371	6.95312	6.52871	4.88686
FAM76A	2.16565	2.48809	1.40749	1.37846
STX12	4.64535	4.80107	4.98082	4.9439
PPP1R8	4.26526	4.16496	4.2974	4.26543
THEMIS2	2.15294	2.20659	1.85728	1.5825
RPA2	4.19497	3.94479	5.65828	4.08471
SMPDL3B	2.89354	3.14564	3.47489	4.12294
XKR8	2.34122	2.4533	2.10077	2.06183
EYA3	2.72912	2.98801	2.53282	2.71751
PTAFR	-0.142714	2.62209	4.17544	3.47229
DNAJC8	5.53732	5.41093	6.25807	5.77286
ATPIF1	5.16614	4.9159	4.60536	4.54841
RP5-1092A3.4	-0.75215	-0.259898	-0.738531	-0.544744
SESN2	4.8679	4.30976	3.93028	3.65447
MED18	3.48798	3.24406	3.73856	3.63153
PHACTR4	2.52779	3.00779	2.31749	3.31389
RCC1	2.22712	2.7494	4.21645	4.4483
SNHG3	2.4076	2.3291	3.69482	2.83704
TRNAU1AP	2.82736	2.70938	4.25408	3.72024
SNHG12	2.4661	2.87624	4.10381	3.7309
SNORA61	3.2176	3.88985	4.41594	4.12227
SNORA44	2.64844	3.48014	4.00391	2.43315
TAF12	2.86443	2.3272	3.71699	2.99571
RAB42	0.16315	-0.013581	1.74541	2.59219
GMEB1	1.29184	1.61956	1.65125	1.57766
YTHDF2	4.64673	4.80943	4.85672	4.77623
OPRD1	1.79364	3.01022	-0.485703	-0.274892
RP1-212P9.3	0.449789	0.284611	-1.09365	-1.50607
EPB41	2.70025	2.65193	2.28255	2.83765
TMEM200B	-0.233083	-0.148293	-0.994651	-0.119381
SRSF4	4.55797	4.64934	5.34438	4.98982
RF02271	-1.19947	-1.25226	0.0335769	-0.23731
MECR	2.07397	2.19643	2.60679	2.29315
PTPRU	4.05322	3.38062	3.35867	3.27205
RP5-1166H10.2	-0.914915	-1.22869	-0.261757	-0.444422
LAPTM5	4.23588	3.39416	1.46331	3.76909
SDC3	1.2085	1.88611	1.93413	2.93794
PUM1	4.77861	4.67279	3.94433	4.63604
NKAIN1	1.9943	1.07627	1.65789	0.145494
SNRNP40	3.7149	3.64104	4.19567	3.56097
ZCCHC17	4.16542	3.93717	4.85779	4.47694
FABP3	0.451201	1.16382	0.964818	2.4112
SERINC2	4.04537	5.30012	7.7623	7.19554
RP11-73M7.1	-3.20109	-0.0655097	2.97094	2.85999
TINAGL1	3.8594	5.13561	7.9529	7.89687
PEF1	5.33413	5.27052	5.7048	5.38454
COL16A1	3.04978	2.18507	2.78114	2.66969
ADGRB2	1.04683	-0.673802	-1.88459	-1.63495
SPOCD1	0.392427	1.10515	2.83099	1.62644
PTP4A2	5.04449	5.39622	6.46315	6.20868
KHDRBS1	5.41959	5.55239	6.11003	5.78909
TMEM39B	3.26293	3.21303	3.0258	2.53609
KPNA6	4.13125	4.11243	3.18264	3.68187
TXLNA	5.31134	5.37506	4.08451	4.40086
CCDC28B	2.68619	2.38616	2.4053	2.10395
RP4-622L5.7	0.229503	-0.152706	-1.78024	-0.887408
IQCC	1.13292	1.39541	1.1852	0.494857
TMEM234	2.54648	2.62236	3.11796	2.5388
EIF3I	6.2156	6.10082	7.40283	6.81964
MTMR9L	2.43755	2.74787	2.49111	2.20572
FAM167B	1.33075	0.923833	0.943737	1.07686
HDAC1	5.52138	5.59536	5.5861	5.36188
MARCKSL1	4.24096	5.11534	6.59468	6.25343
BSDC1	4.6101	4.60159	4.32369	4.75742
ZBTB8A	-0.432	-0.347644	-0.419174	0.00576474
ZBTB8OS	3.21526	3.10344	4.02083	3.16315
RBBP4	4.17625	4.22334	4.35827	4.40618
SYNC	-1.4905	-1.20594	-0.745293	0.0275313
KIAA1522	2.88406	4.02611	4.68837	5.72023
YARS	5.09892	4.68713	5.42714	5.03197
S100PBP	2.43282	2.34702	2.01427	2.30465
FNDC5	1.31226	1.42262	-0.682021	-1.89405
HPCA	2.99862	3.53049	0.858513	0.598401
TMEM54	5.65856	5.69184	6.26284	5.68456
RNF19B	5.09515	5.00862	5.12148	4.7036
AK2	5.18882	4.87353	5.11699	4.65079
AZIN2	3.20451	2.38388	1.08662	1.27595
TRIM62	0.720398	1.61407	-0.332513	0.503899
ZNF362	2.92685	2.9726	1.39923	2.01606
PHC2	5.55421	5.69026	5.85309	5.61211
ZSCAN20	0.318706	0.459598	-0.119087	0.876678
CSMD2	-2.67117	-1.01258	-3.57689	0.539141
SMIM12	2.55989	2.55326	2.68746	2.6039
GJB3	-2.10465	0.0563796	1.75493	2.1757
GJA4	-0.0781605	0.753458	0.651817	1.2023
DLGAP3	2.04669	1.36756	-1.78309	-1.19444
RP11-244H3.5	-1.14789	-1.37358	-1.3062	-2.42543
ZMYM6	0.829863	1.11584	1.44914	0.923305
ZMYM1	1.36639	1.25459	1.04612	1.71374
SFPQ	5.62535	5.84453	5.31954	5.48731
ZMYM4	3.47895	3.47585	3.00231	3.90481
RP4-765A10.1	0.312461	0.0511292	1.73846	1.31339
KIAA0319L	4.234	4.21977	3.9638	4.27796
NCDN	3.99925	3.94136	2.0248	2.57258
PSMB2	3.8448	3.89628	4.4789	4.09306
C1orf216	2.78289	2.74715	2.46052	2.18277
AGO4	1.88843	2.10614	2.14072	2.50521
AGO1	2.30168	2.36484	1.69765	2.20824
AGO3	1.27312	1.30146	0.346869	0.620767
TEKT2	2.20021	2.07709	1.93424	1.26595
ADPRHL2	4.37825	4.44732	5.25363	4.72193
COL8A2	-0.771337	-1.31527	-0.594697	0.137961
TRAPPC3	4.78948	4.81455	5.4311	5.04825
MAP7D1	4.75112	4.90797	4.84016	4.90489
THRAP3	5.21464	5.32275	5.02401	5.28083
SH3D21	2.23352	1.51843	2.75882	2.08854
EVA1B	3.21247	2.77714	2.41171	1.99015
RP11-268J15.5	0.573949	-0.421777	1.11332	0.834388
STK40	4.35131	4.42536	3.99352	4.16448
LSM10	4.38264	4.00351	4.32659	3.84464
OSCP1	2.81755	2.55729	2.96917	2.15775
MRPS15	4.85833	5.04274	5.77151	5.31354
RP11-422J8.1	1.86475	1.58932	3.72963	3.03394
ZC3H12A	1.7811	4.06641	5.59222	4.55441
MEAF6	5.24982	5.07727	4.65308	4.58738
SNIP1	2.52226	2.5546	2.52757	2.37051
DNALI1	3.84716	3.78598	3.83468	3.35377
GNL2	4.3051	4.43878	5.34162	4.71131
C1orf109	2.51843	2.64148	2.60467	2.62288
CDCA8	-0.246149	-1.20721	0.270932	0.105821
EPHA10	0.976149	0.858426	0.0279481	-0.0167866
MANEAL	4.42281	4.0723	3.15188	2.64133
YRDC	3.81759	3.77436	4.3514	3.53643
C1orf122	4.53897	4.13006	3.38104	3.18556
MTF1	2.15948	2.29094	1.35944	2.18139
INPP5B	2.18541	2.00572	1.5341	1.47363
RF00092	0.331573	0.616139	-1.55494	-0.349486
SF3A3	4.14672	3.9819	4.60901	4.31803
FHL3	2.48565	2.58011	3.47049	3.42181
UTP11	3.3293	3.36473	3.74397	3.55379
RRAGC	2.62075	2.67667	4.02371	3.30485
MYCBP	1.82552	1.95936	2.62405	2.82487
RHBDL2	-2.83606	-0.782976	1.50685	0.495029
AKIRIN1	5.03329	5.13902	4.45945	4.33748
NDUFS5	6.88901	6.66903	8.04932	7.26318
MACF1	3.83816	4.05356	2.92417	4.4826
BMP8A	0.221421	0.819822	-4.9413	-0.116431
PPIEL	1.08716	-0.118228	0.922124	0.706499
PABPC4	4.83669	4.81508	5.73424	5.5401
HEYL	3.44295	3.2519	-0.212132	2.34995
HPCAL4	-0.620832	-1.90862	-2.30076	-2.97711
PPIE	4.30455	4.20554	5.19858	4.63332
BMP8B	2.17795	1.99972	0.439157	2.21093
OXCT2	-0.355285	0.115034	-1.45278	-1.97425
RP1-118J21.27	-1.07535	-0.77542	-0.66787	-1.13226
TRIT1	3.7053	3.07347	3.96828	3.75786
MYCL	-1.17511	-0.56675	-0.196727	0.884072
MFSD2A	0.186235	0.38296	1.3532	1.13171
CAP1	6.22155	6.36914	6.93512	7.38433
PPT1	5.47582	5.37929	5.09142	4.70213
RLF	2.64029	2.26305	3.14788	3.59301
RP1-39G22.7	3.04451	3.19761	2.27229	2.11808
ZMPSTE24	4.91712	5.12613	3.91644	4.88399
COL9A2	3.74586	3.56476	1.41813	1.61355
SMAP2	4.91583	4.52144	3.628	3.5379
ZFP69B	-0.178452	-0.0564898	-0.0733889	0.541928
RP1-228H13.5	-0.160752	-0.34576	0.260544	-0.0239167
ZFP69	-0.0130813	-0.124572	0.469908	0.321447
EXO5	1.75332	1.10916	1.10504	1.26965
ZNF684	0.236967	0.411862	-0.103532	0.241079
RIMS3	-2.13645	-1.20512	-1.9708	0.20935
RP4-739H11.4	0.668584	0.824092	-0.880407	-0.361987
NFYC	2.87929	3.01967	2.78101	2.84864
KCNQ4	-2.69397	-1.9401	-0.960329	-0.390805
CITED4	1.41095	2.43656	2.17083	3.09169
CTPS1	1.86835	2.53526	2.12252	3.0486
SCMH1	4.07721	3.98472	3.59137	3.88664
FOXO6	0.770545	1.15615	-2.38927	-1.27603
EDN2	-2.84003	0.475323	1.92863	3.3229
HIVEP3	0.416044	0.637163	-2.73546	-0.817793
FOXJ3	3.82318	3.89181	3.30027	3.46057
RIMKLA	2.02759	1.53648	1.54186	1.44452
ZMYND12	0.787215	0.423879	0.142347	-0.62971
PPCS	4.75161	4.53149	4.81828	4.57959
CCDC30	0.782302	0.0923645	0.0521435	-0.135606
PPIH	2.83467	3.15123	4.49586	3.66546
YBX1	7.10036	7.15123	7.89667	7.4648
P3H1	3.99214	3.71873	3.56161	3.27216
C1orf50	0.679906	0.788791	-0.36359	-0.0748444
SVBP	3.68496	3.94868	4.777	4.37925
ERMAP	2.94604	3.00534	1.9835	2.28755
ZNF691	2.28099	2.18532	2.38113	2.0326
SLC2A1	4.87	4.12518	7.38318	6.37127
RP5-848E13.3	0.105539	1.14294	1.75548	0.842708
EBNA1BP2	4.68308	4.60665	5.8292	5.01472
TMEM125	3.95816	3.98962	4.77777	4.46483
C1orf210	3.72315	3.59154	3.60963	3.52779
TIE1	0.76659	1.38628	-1.82875	-0.108773
CDC20	-2.03612	0.037101	-0.302471	0.996682
ELOVL1	4.95529	5.34551	6.16642	6.05115
MED8	4.11466	3.82259	4.57665	4.17036
SZT2	2.57288	2.39129	0.613227	1.51644
RP11-506B15.4	-1.61726	-0.442662	1.01751	0.661767
HYI	4.37689	4.89335	6.63563	6.05111
PTPRF	5.77716	6.28125	6.21715	7.20854
KDM4A	2.67819	2.86991	2.30356	2.57321
IPO13	4.01501	3.98559	2.64541	2.63165
DPH2	3.22933	3.41947	3.75011	3.27429
ATP6V0B	6.69718	6.46657	6.1966	5.5534
B4GALT2	3.85629	3.83393	4.20286	3.95698
CCDC24	4.16459	3.91109	3.12843	2.94158
SLC6A9	1.97995	2.141	0.463139	1.44095
DMAP1	4.63218	4.48394	4.35596	3.88257
ERI3	4.55109	4.15295	4.56827	3.95541
RNF220	4.34413	4.18803	4.42117	3.95054
TMEM53	1.77515	2.01507	1.68159	1.72606
C1orf228	0.875689	0.691619	0.324401	0.442614
KIF2C	-1.62836	-0.381295	-1.85495	-0.294399
RPS8	9.01433	8.92675	10.756	9.89971
PLK3	2.62113	2.7146	3.24376	2.98872
BTBD19	1.79692	1.25181	-1.56563	0.235195
PTCH2	-0.0170856	0.115402	-2.58371	-2.79352
EIF2B3	3.79949	3.51127	3.56019	3.25654
HECTD3	3.70118	3.83452	3.61804	4.11434
UROD	5.66439	5.50028	5.77173	5.49022
ZSWIM5	2.62684	2.42	0.489515	1.26343
LINC01144	0.58915	-0.0299924	-0.470964	-1.44019
MUTYH	2.80587	2.62698	2.03485	1.99906
TOE1	2.17734	2.23046	2.01985	1.03965
TESK2	0.0699723	-0.0911534	0.251357	0.555631
CCDC163P	0.813289	-1.31058	0.0650677	-0.902589
MMACHC	0.792033	0.396835	0.139844	0.431968
PRDX1	6.73221	6.85289	8.33364	7.87133
AKR1A1	5.27826	5.20412	6.16312	5.60838
NASP	3.67451	3.76464	3.84887	3.68446
CCDC17	-1.64479	-1.29149	-0.413483	-0.730768
GPBP1L1	4.98242	4.98872	5.08035	5.30943
TMEM69	2.77031	2.94481	3.00101	3.20227
IPP	2.70075	2.26815	1.20415	2.47259
RP11-767N6.7	1.19899	2.3445	1.51555	1.40307
MAST2	3.07236	2.94904	2.82547	2.79789
PIK3R3	1.8862	2.18295	-0.150182	0.0293623
TSPAN1	5.78414	6.50209	5.35961	5.23377
POMGNT1	5.05764	5.07271	4.94902	4.87642
LRRC41	4.89026	4.77	4.19103	4.395
UQCRH	6.87939	6.61849	7.78947	7.28996
NSUN4	1.85198	1.6592	1.96916	2.00892
FAAH	4.24695	4.08476	3.50309	3.59731
MKNK1	2.90544	3.04199	2.96025	3.41326
MOB3C	2.32905	2.32672	2.21459	1.95678
ATPAF1	3.77905	3.38721	3.28236	3.24167
EFCAB14	4.8261	4.88456	4.0108	4.56673
PDZK1IP1	2.32146	5.1959	8.69243	7.41312
STIL	-1.21935	-0.521275	-1.02389	0.149899
CMPK1	5.44065	5.80543	6.23441	6.33669
TRABD2B	-2.35713	-2.20701	-1.33009	-0.542796
SPATA6	0.995959	1.21366	0.585037	0.879404
AGBL4	-0.92444	-0.892089	-1.48135	-2.0709
BEND5	2.1756	1.66961	2.9436	2.26735
ELAVL4	3.99319	3.76967	1.68414	1.93799
FAF1	2.76557	2.75367	2.89197	2.59058
CDKN2C	2.20298	2.56523	1.4944	1.28321
RNF11	5.72767	5.81173	5.49862	5.59433
TTC39A	3.8518	3.80081	3.06114	2.73591
RP11-275F13.1	2.07117	2.28695	0.808636	0.565937
EPS15	4.64176	4.38405	3.49969	3.9712
OSBPL9	4.61307	4.59907	4.48962	4.81686
NRDC	5.53693	5.42297	5.41187	5.29829
RP4-657D16.3	-0.302861	-0.413666	-0.146131	-0.986976
RAB3B	5.0236	4.87337	3.55596	3.08323
TXNDC12	4.38392	4.19867	4.74939	4.68164
KTI12	2.74119	2.77301	2.77177	2.29409
BTF3L4	3.55733	3.5177	3.57229	3.46443
ZFYVE9	3.81847	3.51766	2.31495	2.9855
CC2D1B	3.67121	3.83451	3.33652	3.42909
ORC1	-1.45093	-1.43174	-2.29252	-1.19945
PRPF38A	2.96677	2.90368	3.29922	2.84119
ZCCHC11	3.04574	2.98222	1.83201	2.64102
GPX7	3.45034	2.62556	2.74593	2.36775
COA7	2.35272	2.59987	2.14673	1.85277
ZYG11B	2.74821	2.69511	1.49499	2.40086
ECHDC2	4.83827	4.82176	4.68741	4.26336
SCP2	5.01127	4.71294	3.94731	4.40827
PODN	4.09129	2.43886	0.946027	0.442105
CPT2	3.73802	3.57713	3.0394	2.93935
C1orf123	4.50295	3.82708	4.84783	4.13924
MAGOH	4.55172	4.31	5.35328	4.65265
RP5-1024G6.5	0.855071	0.546817	0.165331	-0.686996
LRP8	0.045267	-0.00922153	-0.275308	0.0773852
NDC1	1.7567	2.08998	2.59599	2.88394
YIPF1	4.3485	4.40883	4.64959	4.53478
HSPB11	2.93158	3.10634	3.12927	2.74298
LRRC42	5.02833	5.43061	5.02075	4.77326
LDLRAD1	0.536522	0.872768	-1.1435	0.238362
TMEM59	6.4123	6.14227	5.75698	5.68716
TCEANC2	0.299799	0.269397	-0.301482	0.325878
CYB5RL	0.961747	1.17808	-0.39636	0.566706
MRPL37	4.21564	4.35078	5.2088	4.93232
SSBP3	4.75423	4.41751	3.72916	3.94213
ACOT11	1.6425	1.39061	0.389896	0.7638
PARS2	1.32954	1.63224	1.64766	1.39508
TTC22	2.43152	2.49281	1.75592	1.88078
DHCR24	3.26286	4.91446	3.48709	5.51412
TMEM61	5.1993	4.67448	3.43224	2.66523
PCSK9	0.283365	1.74846	-3.20257	-0.751341
USP24	3.11673	3.27956	2.41289	3.37678
PLPP3	1.86665	2.55039	2.9216	2.87218
PRKAA2	0.831013	0.88849	0.971891	1.72622
C1orf168	1.87009	2.46981	-0.565945	0.0640592
C8B	2.33897	2.51251	-1.68712	-0.0365714
DAB1	0.680411	0.031185	-1.60612	-1.92414
OMA1	3.24384	2.86398	2.92741	3.01144
TACSTD2	4.55875	5.99329	8.49382	8.60673
MYSM1	2.43266	2.73482	1.53245	2.41925
RP11-63G10.4	-6.20444	-4.48541	-1.16206	-1.35679
JUN	4.94381	5.27747	5.24688	5.94449
RP4-794H19.2	0.213403	0.232596	-1.41928	-0.324073
RP4-794H19.1	1.7394	1.34712	0.886127	-0.459401
FGGY	2.92225	2.82927	2.89379	2.66172
HOOK1	4.53554	4.84416	3.4625	3.91953
CYP2J2	0.861491	1.29482	2.78726	2.60165
NFIA	0.416135	0.658973	-0.568112	1.15145
TM2D1	3.16296	3.04673	3.09634	2.9275
PATJ	3.22116	3.23241	3.11844	4.12813
KANK4	-1.81458	-1.12891	-4.66082	-0.190018
USP1	3.79631	4.01587	3.28315	3.51218
DOCK7	2.97234	2.92061	3.12552	3.81353
ANGPTL3	-0.974599	-0.118929	-6.43568	-2.47056
ATG4C	1.81186	1.3574	1.60916	2.05044
ALG6	1.64071	1.52893	1.71255	2.18058
ITGB3BP	2.4695	2.12693	3.66607	3.06001
EFCAB7	1.95244	1.51698	1.3517	1.55869
DLEU2L	-1.62223	-1.42754	-4.21767	-2.75462
PGM1	4.88538	4.6261	5.73354	5.75764
ROR1	2.83632	2.98381	0.555977	2.23921
RP11-24J23.2	-1.83812	-1.42307	0.893379	1.08873
RP11-24J23.3	-2.17794	0.412316	0.336391	1.46339
CACHD1	0.27648	0.848095	0.38276	1.14091
RAVER2	3.24679	3.30188	1.70592	2.5222
JAK1	5.65383	6.0044	5.6568	6.17636
AK4	2.32028	1.69125	3.65798	3.23776
DNAJC6	3.41478	3.19871	1.09686	1.15295
LEPROT	4.19616	4.40147	4.343	4.83423
LEPR	1.64302	2.50077	-0.283829	1.14099
PDE4B	1.59373	1.07002	0.502945	1.05729
SGIP1	0.675722	0.903265	0.89067	0.106948
WDR78	0.378153	-0.0457775	0.0937982	0.688909
MIER1	2.45453	2.68041	2.02426	2.5462
SLC35D1	2.7855	2.50907	0.753871	2.1303
SERBP1	4.88509	4.92173	5.1647	5.38276
GADD45A	4.16501	4.61826	5.48475	5.52398
GNG12	4.65875	5.22578	4.8082	6.13209
DIRAS3	3.32281	3.05218	2.60801	2.55518
WLS	4.93123	5.47325	5.08913	5.73607
LRRC40	2.33668	2.64772	2.32928	3.12842
SRSF11	5.44828	5.67251	5.22063	5.21623
ANKRD13C	3.36134	3.18817	2.29149	2.90053
HHLA3	3.07159	2.76745	2.815	2.11312
CTH	-0.242344	1.00625	0.633165	1.26377
PTGER3	1.98959	1.00396	-1.27352	-0.151809
ZRANB2	4.71449	4.89958	4.76165	4.7144
RP11-316C12.2	-2.07166	-1.86307	-3.00629	-2.32528
NEGR1	1.3153	1.34466	-0.0774446	0.590759
LRRIQ3	-0.69862	-0.913881	-0.866955	-1.3304
FPGT	2.50537	2.5131	1.90649	2.38225
FPGT-TNNI3K	-2.9477	-3.12516	-3.49813	-3.21838
LRRC53	0.933582	-1.49187	-8.63047	-4.84982
ERICH3	1.89527	0.0696165	-4.04691	-3.30407
CRYZ	5.60087	4.93945	5.2943	5.71177
TYW3	3.56444	3.52304	3.23004	3.46901
SLC44A5	-0.00573396	2.36088	-0.531556	1.87274
ACADM	4.17413	4.37357	3.36697	4.30187
RABGGTB	5.56468	5.55312	6.36724	5.62926
RP5-1102E8.2	2.03007	1.66674	2.97095	2.78799
ST6GALNAC5	1.66518	2.84244	-1.07724	-1.22724
PIGK	3.4749	3.44291	2.25556	2.82385
AK5	-0.406889	-1.0444	-3.78065	-3.33956
ZZZ3	3.64774	3.8736	3.07383	3.68635
USP33	4.30347	4.26007	3.39912	4.12749
MIGA1	3.08158	3.03013	1.85983	2.54129
NEXN	0.865535	1.44051	1.22969	2.59058
FUBP1	5.41441	5.38629	5.1579	5.53315
DNAJB4	2.33858	2.71636	2.7784	3.6225
GIPC2	-1.08847	0.504927	1.47081	2.66709
PTGFR	-2.46609	-0.38939	-1.20638	0.744526
IFI44L	-3.03113	-0.0662238	1.72287	-1.33649
IFI44	0.886029	2.58917	4.09789	3.03902
ADGRL4	1.26243	1.232	-1.68391	0.565982
ADGRL2	1.54866	2.36779	1.13952	2.64806
TTLL7	2.42939	2.62551	1.32643	1.47888
RP11-486G15.2	-0.404792	-0.802466	-0.605288	-1.08585
PRKACB	4.34116	4.457	2.4898	3.0356
RPF1	4.29517	4.09979	4.70139	4.3631
GNG5	5.55769	5.56211	6.81736	6.44829
CTBS	3.43837	3.1772	2.59432	2.35748
SSX2IP	4.48035	4.14835	1.65329	2.51766
LPAR3	-4.3535	-2.52579	-1.3474	-0.0943531
MCOLN3	3.46576	3.35546	0.597327	0.958154
RP11-33E12.2	1.07149	0.310239	-0.50361	-0.967038
SYDE2	1.43421	0.944192	-1.72757	-0.0838775
C1orf52	3.1358	2.98034	3.96265	3.51627
BCL10	2.16077	2.66847	3.78588	3.93057
DDAH1	3.12165	3.46425	3.39665	4.13081
CYR61	3.36656	5.18339	6.79829	6.80407
ZNHIT6	1.78688	1.93674	1.67734	1.94715
COL24A1	-2.00526	-0.866421	-6.45608	-4.97807
ODF2L	2.1122	2.05447	1.91568	1.91098
RP4-612B15.3	0.997103	0.885805	-0.918564	-0.758328
SH3GLB1	4.27159	4.12283	4.57944	4.43873
SEP15	6.73401	6.56073	6.8151	6.74065
HS2ST1	3.14552	3.12598	2.61058	2.98529
LMO4	1.39713	1.48588	2.67789	3.01789
PKN2	3.39681	3.69878	3.47015	4.17241
GTF2B	4.43563	4.48645	5.16772	4.89113
CCBL2	3.55725	3.27081	4.41773	4.38211
RBMXL1	1.4629	1.75883	1.61497	1.89443
GBP3	2.43977	3.61584	5.07452	4.93625
GBP1	1.31178	2.27037	5.16906	3.46049
RP5-838N20.6	1.25753	0.758399	2.66802	1.46493
GBP2	1.85395	3.2348	6.87027	5.20717
GBP4	-0.48695	-0.220869	1.79564	-0.948909
LRRC8B	1.97089	2.49362	1.56753	2.22448
LRRC8C	0.275024	0.433497	-0.235777	0.223405
LRRC8D	3.49106	3.41688	2.28682	2.5559
RP11-302M6.3	1.62292	1.20001	0.330062	-0.856297
ZNF326	1.79865	1.99156	1.60005	1.85056
RP4-665J23.1	-0.803665	-0.682311	-0.0760294	-0.207422
ZNF644	2.75541	3.17754	2.57139	3.4775
HFM1	-0.0528922	-0.164543	-2.25961	-1.93232
CDC7	1.01861	1.05982	1.16995	0.962611
TGFBR3	3.5296	3.86384	1.12588	2.18072
BTBD8	2.32778	2.01192	0.485323	1.37891
GLMN	1.80871	1.61597	1.79029	1.99479
RPAP2	0.364318	0.366521	-0.055441	0.165377
EVI5	1.84572	1.97208	1.41438	1.83688
RPL5	9.22518	9.19007	10.4112	9.80358
FAM69A	1.16572	1.35952	1.31561	1.61706
MTF2	2.31675	2.65192	2.57798	2.85133
TMED5	4.17881	4.10861	4.41504	4.23879
CCDC18	-1.1816	-1.22916	-1.51357	-1.20667
RP4-717I23.3	2.03379	2.21901	1.82496	1.8316
DR1	2.80446	2.7363	2.28465	2.46672
FNBP1L	5.00462	4.90115	4.60456	5.40032
BCAR3	2.48938	2.0897	3.22104	2.33367
RP5-1033H22.2	3.02805	3.15399	0.495497	1.03597
DNTTIP2	3.51361	3.50755	4.35379	3.9739
GCLM	4.12153	4.30457	3.285	3.23586
ARHGAP29	1.43407	2.05717	2.12285	3.40438
ABCD3	5.05068	4.86454	3.50051	4.51323
F3	3.66268	4.64519	6.73617	6.78257
RP11-86H7.1	-0.246103	-0.528991	-0.641835	0.955458
SLC44A3	3.28967	3.14197	2.7746	4.60836
CNN3	4.75983	5.3077	6.44237	7.08622
RP4-639F20.1	1.76106	2.19166	2.54684	3.19813
ALG14	0.440791	0.377655	0.667622	0.155491
TMEM56	2.31408	1.76396	0.674699	2.01739
RWDD3	2.02078	1.95482	3.11765	2.62507
RP11-122C9.1	0.878031	0.708534	3.1544	2.02956
PTBP2	0.434674	0.638778	0.659814	0.627334
DPYD	0.477529	0.518601	1.06749	1.18277
SNX7	3.34913	3.46083	3.66756	4.15485
PLPPR5	-0.546029	-0.802803	-1.48592	-2.67411
PLPPR4	2.78272	1.55756	-2.06455	-0.626886
PALMD	-0.345873	-0.31703	0.338264	1.45724
FRRS1	-1.49869	-0.699116	-0.584139	1.37577
AGL	2.07567	2.3583	1.17489	2.30198
SLC35A3	0.380348	0.629641	0.299206	0.887376
MFSD14A	2.32492	2.66968	2.80706	1.95737
SASS6	0.731854	0.0241081	0.797061	0.847013
TRMT13	1.94061	2.27158	1.96237	2.24313
LRRC39	0.241837	-0.0853371	0.0890273	-0.875598
DBT	1.09945	1.28054	0.558559	1.5283
RTCA	3.99379	3.90405	4.30601	4.0232
CDC14A	0.483738	0.536838	0.179054	0.629236
VCAM1	2.7102	4.80178	4.28305	6.18369
EXTL2	1.70412	1.79821	0.433257	1.4152
SLC30A7	2.3591	2.78265	2.56531	2.6478
DPH5	4.00895	3.6675	3.93594	3.86024
RP11-421L21.3	0.740828	0.577025	1.50441	0.633226
S1PR1	0.551264	0.0859685	-1.18543	0.153678
COL11A1	-3.92087	-2.66911	-6.75667	-1.87945
RNPC3	1.93415	2.67805	1.70946	2.21704
AMY2B	1.74925	1.9792	1.92164	2.05539
PRMT6	4.03627	4.14492	2.56811	2.90655
NTNG1	-0.981675	-1.87501	-2.67094	-4.27754
VAV3	2.34279	2.43472	0.343059	1.7894
SLC25A24	3.52789	3.68594	3.13253	4.23097
FAM102B	1.9459	1.78396	1.38189	2.47954
HENMT1	0.645834	0.97738	-0.22584	0.188402
PRPF38B	3.74491	4.0138	3.89193	3.8854
STXBP3	4.17018	4.41846	3.99276	4.59336
GPSM2	-1.5308	-1.15414	-1.72163	-0.758372
CLCC1	3.5859	3.38699	3.30431	3.24426
WDR47	2.81886	2.89763	1.97181	2.63819
TAF13	4.54129	4.67705	4.48721	4.51926
RP5-1065J22.8	-0.136664	0.450094	-0.559904	-1.43994
TMEM167B	4.55423	4.52689	4.62104	4.51387
KIAA1324	7.73989	7.85843	4.9779	5.50546
SARS	7.27203	6.87509	7.46261	6.99906
CELSR2	2.59244	2.57984	-1.45573	0.983992
PSRC1	1.27703	1.62089	-0.0189231	1.09639
MYBPHL	0.67516	1.77707	-1.49804	-2.19675
SORT1	4.83277	4.99902	3.19327	4.4069
PSMA5	3.8495	3.75437	4.64659	4.298
SYPL2	-1.00232	0.176898	-1.12258	-0.576973
ATXN7L2	2.37927	2.58785	1.23929	1.29208
CYB561D1	3.48594	3.54711	2.14519	2.78055
AMIGO1	3.26862	3.04117	0.875751	1.1487
GNAI3	1.81962	1.79756	2.39791	2.50399
AMPD2	6.15728	5.90088	5.03215	4.43428
GSTM4	1.91923	2.49178	1.03761	3.97316
GSTM2	-0.1764	-0.147009	-2.23281	-0.959325
GSTM3	4.05272	3.59001	5.00083	4.85641
EPS8L3	-1.2306	1.06121	1.29287	1.51514
CSF1	2.66062	3.45797	4.50734	4.23049
AHCYL1	5.89881	6.00847	5.59518	6.02467
STRIP1	3.79792	3.75732	3.24294	3.32263
RP4-773N10.4	1.48329	1.46202	0.897256	1.20347
SLC6A17	4.97271	4.52678	1.90164	2.23154
KCNC4	1.12343	1.15097	-1.0288	0.469645
RBM15	1.60856	1.30189	1.5091	1.71722
RP11-225L12.2	-0.96907	-1.91269	-0.595073	-1.51732
SLC16A4	-0.688541	-0.950721	-1.42976	0.3325
RP5-1074L1.4	-0.0304074	0.354022	-0.0742325	-0.345347
LAMTOR5	5.66327	5.26135	6.56075	5.77078
KCNA2	-1.79057	-2.2231	-5.33894	-4.83218
RP11-284N8.3	0.529944	1.00224	-1.66497	-1.60139
KCNA3	0.445899	0.976628	-1.28752	-1.58273
CD53	2.47239	1.61228	0.445672	2.41263
LRIF1	2.14725	2.52199	2.48192	2.45416
DRAM2	4.27538	3.97952	4.81435	4.6584
CEPT1	3.85976	3.71264	4.14142	4.15343
RP5-1180E21.5	1.82969	2.10577	1.81492	1.83314
DENND2D	3.85681	3.73002	4.22085	3.96065
CHI3L2	-3.53826	-3.08253	2.22625	-0.0172462
PIFO	1.64021	0.855329	2.11894	1.78737
OVGP1	0.791028	0.50746	-0.299062	-1.0203
WDR77	2.9778	3.12435	3.19177	2.93182
ATP5F1	5.26275	5.11471	5.54182	5.35541
C1orf162	1.41608	0.412092	1.41719	0.80424
RAP1A	3.40701	3.38833	3.88269	3.7286
RP4-773A18.4	-0.692787	-1.13783	-0.898619	-3.44359
DDX20	1.6168	1.8207	1.69199	1.77405
KCND3	2.90239	2.15946	0.280781	0.680785
CTTNBP2NL	2.01188	2.74444	2.60283	3.69406
WNT2B	-0.138981	-0.856093	-1.72132	-0.863968
ST7L	1.79408	1.28934	1.51605	0.797107
CAPZA1	4.71849	4.89851	5.60493	5.90042
MOV10	3.58512	3.37164	3.56088	3.32137
RHOC	3.75436	4.59471	6.22715	6.07763
PPM1J	-2.82882	-1.9573	-0.682831	-0.540226
SLC16A1	1.96445	1.00874	1.63875	2.29048
LRIG2	1.20686	1.41387	0.54432	1.02562
MAGI3	1.38003	1.53762	0.231758	1.88428
PHTF1	3.09522	3.03539	2.33575	2.68221
RSBN1	2.6837	2.71602	2.32972	2.69732
BCL2L15	-0.487637	1.57918	2.10985	3.4314
AP4B1	2.39706	2.82259	3.39735	2.87545
DCLRE1B	-0.126817	0.49689	0.882381	0.927977
HIPK1	4.46655	4.48332	2.6114	3.58131
OLFML3	0.877165	0.616248	-0.267767	0.529444
TRIM33	2.71788	3.07964	1.95199	2.6452
BCAS2	4.57842	4.54308	5.35433	4.59165
DENND2C	-1.19085	-0.180999	-0.873275	0.820784
NRAS	3.70242	4.10586	4.45618	4.88974
CSDE1	7.27503	7.23089	7.51811	7.85882
SIKE1	2.78124	2.96692	2.71	2.90379
TSPAN2	4.97339	4.73961	4.23132	3.94542
NGF	-0.160636	-0.653365	0.985041	0.182948
VANGL1	-0.316103	0.683904	0.638949	2.10213
SLC22A15	2.34988	1.88524	0.489204	1.09785
ATP1A1	7.82678	8.00902	7.33711	8.34169
ATP1A1OS	1.618	1.62158	0.472322	0.152947
CD58	0.932336	2.02702	2.8691	2.80691
IGSF3	1.13061	2.22159	2.2843	3.56982
PTGFRN	3.92513	4.27849	3.56931	4.92236
CD101	-0.539818	-0.752655	-2.44214	-0.354197
TTF2	-0.0799368	-0.106405	0.0341106	0.880789
TRIM45	-0.608558	0.100752	0.286526	0.489402
VTCN1	1.10313	2.49169	3.86861	5.25214
MAN1A2	3.41718	3.43575	2.38655	3.05672
FAM46C	4.93667	5.0543	2.01913	2.8894
GDAP2	0.985621	1.21118	0.993259	1.24307
WDR3	1.59698	1.62212	1.99535	2.21478
WARS2	2.44071	2.61962	2.20237	2.56778
RP11-418J17.1	0.505052	0.960225	-0.149503	0.236171
RP4-599G15.7	-0.08328	-0.487535	-1.00847	-1.69352
ZNF697	2.23815	2.76941	1.49631	2.12395
PHGDH	4.46763	3.86401	4.6332	5.30524
HMGCS2	1.24715	-0.542286	-3.85629	-2.21106
REG4	-0.9492	-1.34811	-1.86075	-0.265889
RP5-1042I8.7	-2.2669	-0.924242	0.387494	0.0165553
NOTCH2	1.51612	2.76948	2.48368	4.28525
SEC22B	3.50293	3.35759	3.09725	3.27658
CH17-472G23.2	2.69949	2.20183	2.50797	1.99142
NBPF8P	0.816713	0.636311	0.233346	0.706177
CH17-472G23.4	1.12134	1.02517	-0.794508	-0.214246
NBPF26	-1.39111	-2.03389	-1.12012	-0.470709
CH17-118O6.2	1.3073	0.771341	1.26122	0.806427
SRGAP2C	0.26879	0.157032	-1.22007	-0.375726
CH17-437K3.1	-0.540394	-0.964476	-3.58858	-2.24048
RP11-344P13.6	1.72742	2.01596	0.0660486	-0.204503
EMBP1	-1.51488	-1.47502	-3.42218	-3.39467
NBPF15	1.24476	1.79967	0.951688	1.61649
SRGAP2B	-2.43374	-2.04566	-3.03163	-1.53965
RP11-403I13.8	-0.536411	-1.59961	-2.58682	-1.96437
NBPF20	-3.79034	-3.33939	-3.22815	-2.78272
NBPF25P	-1.36873	-1.23634	-1.53087	-2.19295
GPR89A	-0.0613171	0.626352	1.4325	0.888088
PDZK1	3.29841	2.76596	-0.872964	0.744996
RNF115	2.44612	2.4307	2.08069	2.27691
POLR3C	3.39046	3.27072	3.52121	3.77287
NUDT17	1.67359	0.970206	-0.22946	0.139778
PIAS3	3.70362	3.43818	3.01896	3.24671
ITGA10	-1.1622	-0.657725	-0.716876	-1.24528
PEX11B	4.26074	4.11271	3.7413	3.6144
RBM8A	4.14725	3.89053	4.13426	3.80483
GNRHR2	0.221301	-0.0374516	-1.79834	-0.773744
RP11-315I20.1	-0.506479	-0.849372	0.804441	-0.0407669
LIX1L	3.6246	3.39755	2.98083	2.89173
ANKRD34A	-0.046091	-0.797673	-3.19302	-2.14603
POLR3GL	4.27338	3.86401	3.94834	3.41647
TXNIP	6.53495	5.37206	2.96318	5.53721
NBPF10	-3.6633	-3.27145	-2.66082	-1.90998
HYDIN2	-1.85216	-3.10459	-4.5878	-2.9608
NBPF12	1.37193	1.59436	0.337668	0.975623
PRKAB2	2.77748	2.51625	3.17365	3.26242
RP11-337C18.8	-0.34672	-0.665968	-1.75076	-1.06754
FMO5	0.851664	1.68979	1.30084	2.07723
PDIA3P1	0.857537	1.16689	0.729147	0.356347
CCT8P1	-1.89364	-1.55285	-0.323233	-0.454477
CHD1L	4.29672	3.75211	5.31208	4.43219
BCL9	3.83856	3.70106	1.88137	2.33579
ACP6	1.66584	1.48585	1.1169	1.058
GPR89B	0.0678983	0.269212	1.15824	0.187178
NBPF11	0.797384	0.897622	0.454481	0.719178
LINC01138	0.0725377	-0.119937	-0.110692	-0.318825
RP11-495P10.1	0.141164	-0.703583	-0.764557	-0.96464
CH17-172B3.1	1.08557	1.65846	0.872037	0.50244
NBPF14	-3.13942	-2.0092	-0.732655	-0.709671
PDE4DIP	2.80188	2.75052	1.32347	1.51205
NBPF9	0.922118	1.08067	0.290109	0.733971
CH17-189H20.1	0.491922	-0.226534	1.0764	0.713366
WI2-1896O14.1	4.34267	3.24405	2.88198	2.18729
NBPF19	-2.75095	-3.4031	-1.36196	-1.2254
RP11-640M9.1	-0.18886	-0.375935	-0.949176	-0.887682
HIST2H2BF	-1.35757	-0.73749	-1.2404	-1.9193
RP11-196G18.22	0.227097	0.100502	-0.203636	0.427877
RP11-196G18.24	1.1431	0.86333	1.91232	0.773724
HIST2H2BE	4.47555	4.39872	2.79639	1.45314
BOLA1	3.40764	2.85887	2.85811	2.85345
SV2A	4.54281	4.11984	1.95723	1.77351
SF3B4	4.49488	4.40954	4.72958	4.4135
MTMR11	3.58804	3.79002	4.0278	4.23083
OTUD7B	2.15403	2.53798	1.73997	2.63645
VPS45	3.49722	3.47931	3.16593	3.31508
PLEKHO1	2.49914	2.41331	4.49729	3.3097
ANP32E	4.26047	4.30715	4.14698	4.03743
APH1A	5.94161	5.97852	6.57571	6.64272
C1orf54	1.10183	0.434808	0.240795	0.437553
CIART	2.38199	2.34289	2.86946	1.41833
MRPS21	5.05022	4.90469	5.27048	4.90205
PRPF3	4.05208	3.94217	4.54482	3.99936
RPRD2	3.37056	3.27512	1.58779	2.469
TARS2	3.81955	3.45508	3.44867	3.16606
ECM1	3.08969	2.7167	2.55721	2.59655
ADAMTSL4	-0.567658	-0.337832	-0.35661	0.471919
MCL1	5.92319	6.25756	6.82099	7.04092
ENSA	5.2004	5.15227	4.72072	4.69034
GOLPH3L	3.80578	3.72546	4.5542	4.65423
CTSS	2.66641	3.41166	5.82792	5.06496
CTSK	2.60032	2.21965	1.28125	1.91471
ARNT	3.57875	3.61726	3.05583	3.54381
SETDB1	2.91469	2.9757	2.86816	2.95827
CERS2	6.2756	6.24873	6.18517	6.48784
RP11-316M1.12	1.30928	0.4343	0.832266	1.05438
ANXA9	1.14733	1.91202	0.289046	3.16233
FAM63A	4.71986	4.4952	2.97113	3.50876
PRUNE	4.25736	4.13585	3.01986	3.20082
C1orf56	3.10691	2.59046	1.11603	1.17268
CDC42SE1	5.11906	5.28301	4.97592	5.29558
MLLT11	3.67137	2.93164	3.02899	2.07022
GABPB2	1.4288	1.57501	0.325778	0.622045
SEMA6C	1.10207	0.44828	-1.12011	0.366628
SCNM1	2.40209	2.44073	3.91624	2.60972
LYSMD1	2.57552	2.59441	2.06014	2.21355
TMOD4	0.115795	-0.314437	-0.74165	-1.10555
VPS72	5.37992	5.10573	5.65386	5.3946
PIP5K1A	4.34284	4.3238	3.50661	4.05516
PSMD4	5.90664	5.69283	6.98508	6.27294
ZNF687	3.6395	3.45419	1.91447	2.95786
PI4KB	4.85016	4.82695	4.26238	4.27486
RFX5	3.0342	3.5525	3.22554	3.72821
SELENBP1	3.29575	3.57196	2.25662	3.43915
PSMB4	7.47169	7.30547	8.24463	7.55809
POGZ	4.20619	4.24963	3.07792	3.72045
CGN	3.50523	3.59378	3.45404	4.8196
TUFT1	3.63571	3.66888	4.37933	4.69058
SNX27	3.09305	3.01624	2.36889	2.79603
CELF3	6.54074	6.21162	3.40502	3.35233
RIIAD1	1.52823	0.734295	0.0945659	-0.859239
MRPL9	4.58682	4.21858	5.31963	4.6629
OAZ3	-1.05425	-1.9488	-1.56567	-2.10854
TDRKH	2.72885	2.16585	1.44469	1.56336
RP11-98D18.9	1.34383	1.03166	0.416928	-0.109173
LINGO4	0.40718	0.831757	-1.65217	-2.01333
RORC	4.49526	4.44887	4.03245	3.64342
THEM4	2.47866	2.60088	2.42043	1.98621
S100A10	5.03263	5.57826	7.74334	7.55253
S100A11	6.57022	7.48651	9.9712	9.35156
TCHH	-2.04075	-2.34996	-3.34221	-3.57046
RP1-14N1.2	-0.106788	-0.243986	-0.778446	-1.77877
SPRR1A	-2.07089	-0.744928	3.00205	2.00686
S100A9	0.0791084	2.19034	6.93945	4.50494
S100A8	-0.932528	-0.637304	1.09101	2.16538
S100A6	6.72756	7.5643	10.3005	9.66198
S100A4	1.63719	1.46327	3.48823	3.93227
S100A3	-3.0071	-0.520676	1.22416	2.7859
S100A2	-1.36225	-0.694301	3.35922	2.57174
S100A16	3.45843	4.47149	6.71433	6.42303
S100A14	1.84571	2.32931	7.16649	5.62556
S100A13	1.95442	2.67658	4.03552	4.06565
CHTOP	4.30064	4.20673	4.66324	4.23909
SNAPIN	4.32337	3.89265	4.71738	4.6684
ILF2	5.69354	5.75786	6.70194	6.31205
NPR1	-0.0473666	0.541513	-2.31988	0.163916
INTS3	4.14748	4.10061	3.75747	4.01626
SLC27A3	2.34934	2.08202	0.865886	1.40291
GATAD2B	2.44351	2.618	1.44834	2.08496
DENND4B	3.68419	3.55179	2.64759	2.98438
CRTC2	4.11492	4.05035	4.38039	3.90822
SLC39A1	5.58044	5.59752	6.2546	6.10709
RP11-422P24.12	1.21265	0.781823	0.567795	0.768206
CREB3L4	2.61891	2.44774	3.03517	2.97371
JTB	6.49816	6.15372	6.6397	5.86563
RP11-422P24.11	1.08527	0.479863	-0.904091	-0.65743
RAB13	5.40883	5.40552	6.24636	5.86311
RPS27	9.73692	9.49563	11.5095	10.8757
TPM3	5.65846	5.83853	5.90138	6.19053
C1orf43	6.74356	6.58448	7.15422	6.65691
UBAP2L	4.95575	4.87132	4.01465	4.46835
HAX1	6.61198	6.15699	6.65694	6.06025
AQP10	1.06884	0.0406515	-1.04562	-0.463343
ATP8B2	4.01603	3.63853	1.85914	2.61377
IL6R	3.99141	3.62423	2.02338	1.89783
UBE2Q1	5.08354	4.90662	5.01887	4.52337
CHRNB2	3.45988	3.2021	0.838822	0.363966
ADAR	6.0883	6.10854	5.05612	5.48314
KCNN3	-0.883514	-0.671599	-3.54408	-2.19626
PMVK	5.94397	5.61605	5.36509	4.78342
PBXIP1	5.97944	5.92906	5.32588	5.77311
PYGO2	4.30461	4.30541	3.52761	3.58313
RP11-307C12.12	0.943346	0.66988	0.0073284	-0.440403
SHC1	4.63949	4.68719	4.99175	5.32837
CKS1B	1.4475	1.53534	3.75843	3.14079
FLAD1	2.59078	2.65244	2.99862	2.66999
ZBTB7B	4.01585	4.12057	2.95239	4.11189
ADAM15	3.82334	3.94351	4.09051	4.34954
EFNA4	-1.1863	1.16666	3.88886	3.39284
EFNA3	0.106214	-1.125	1.28389	0.78499
EFNA1	4.17981	4.41482	6.49958	6.47382
SLC50A1	4.68334	4.46557	4.79223	4.57009
DPM3	5.80817	5.47475	4.52649	4.10201
TRIM46	2.42225	1.90463	-0.0614518	-0.51044
MUC1	2.75238	4.31002	5.23786	5.1139
RP11-263K19.4	1.07221	1.50125	0.320883	-0.238339
THBS3	2.7747	2.74702	2.82885	2.8555
MTX1	2.18492	2.28007	2.25306	2.24948
GBAP1	0.461929	0.72801	-0.102462	0.217694
GBA	5.51249	5.2234	4.2332	4.25763
FAM189B	3.40704	3.10161	2.66985	2.86841
SCAMP3	5.58467	5.39362	5.46198	5.14287
CLK2	4.4315	4.59463	4.46841	4.00235
HCN3	3.06383	3.02836	0.627627	0.865147
FDPS	6.0756	6.02202	6.00095	6.03375
RUSC1-AS1	0.169472	0.22018	-0.68415	-0.386552
RUSC1	4.11954	4.01805	2.76645	3.12093
ASH1L	3.62532	3.60279	1.63328	3.05047
RP11-29H23.1	1.30139	1.50355	-0.449614	-0.158357
MSTO1	1.73273	1.70604	2.23938	1.46039
YY1AP1	3.60898	3.69506	3.41443	3.37442
DAP3	4.75167	4.60548	5.36826	5.0465
RP11-243J18.3	1.07823	0.755811	0.651446	0.281932
GON4L	2.40363	2.49548	1.49132	2.25663
SYT11	5.66653	5.53681	3.9928	4.0154
RIT1	3.33407	3.39706	3.91594	4.12005
KIAA0907	3.47075	3.56424	3.84848	3.25551
ARHGEF2	2.63461	3.10485	3.63327	3.89979
SSR2	7.21112	7.03027	8.65127	7.79184
UBQLN4	2.80135	3.08693	3.29961	3.57416
LAMTOR2	5.29765	5.10253	6.1146	5.57447
RAB25	5.34632	5.52533	6.4052	6.24558
MEX3A	-0.316675	1.28224	1.85951	2.77758
LMNA	5.3483	5.49806	5.74591	6.03799
SEMA4A	0.0186912	0.718889	1.52238	1.17714
SLC25A44	3.86549	3.99459	2.62576	2.82773
PMF1	3.76247	3.60127	4.11448	3.59877
PAQR6	1.76095	1.71535	0.635005	-0.391453
SMG5	5.26595	5.18819	4.82536	5.06484
TMEM79	0.802514	0.631358	0.896324	0.75678
GLMP	4.95257	4.94525	4.77022	4.39915
CCT3	6.85101	6.78827	6.9216	6.97183
MEF2D	3.98754	3.96123	2.90119	3.11898
IQGAP3	-2.59482	-1.39285	-4.53066	-1.00299
NAXE	5.69117	5.67502	5.57043	4.85571
GPATCH4	3.07694	3.76734	4.13205	4.00266
RP11-284F21.10	-3.04117	-0.564034	0.156454	0.513967
NES	2.93803	3.09957	0.259018	2.62813
CRABP2	2.50073	2.45085	5.01247	4.31335
ISG20L2	2.98966	3.1591	3.41569	3.13946
RRNAD1	4.0428	3.85707	3.90669	3.3009
MRPL24	5.62855	5.19913	5.81532	5.24793
HDGF	5.99437	6.36022	7.84737	7.21969
PRCC	4.47608	4.38919	4.41303	4.17884
SH2D2A	-0.690804	-0.80161	-0.301419	0.537524
NTRK1	-1.77736	-1.49975	-4.91257	-1.47856
INSRR	-1.21934	-0.102035	-4.43146	-3.06511
PEAR1	-0.358239	-0.0659514	-0.685971	-0.024727
ARHGEF11	3.45152	3.36858	1.72314	2.81027
ETV3	2.3192	2.44348	2.16893	2.57359
KIRREL	2.3345	2.52856	2.46419	3.83166
IFI16	2.71496	1.81261	3.35658	3.03877
APCS	2.57476	3.15255	-1.40474	4.71807
CRP	4.22731	5.77066	2.07063	6.57428
DUSP23	4.42127	4.31831	4.40937	4.93757
SLAMF8	0.155003	0.397127	-0.547602	1.39684
RP11-190A12.4	-0.0134799	0.204671	-0.00527799	-0.607186
RP11-190A12.10	-0.221972	0.61932	-1.81532	-1.14976
CFAP45	-1.04555	-1.41628	0.0497144	-0.128974
TAGLN2	7.58725	7.85292	9.1759	9.05511
IGSF9	-1.45115	-0.0758505	1.59604	2.27071
PIGM	2.15307	2.19593	1.47193	1.78933
IGSF8	4.28423	4.08734	4.32009	4.40854
PEA15	5.22096	5.44789	6.49579	6.35883
DCAF8	3.19572	3.25991	2.86108	2.77289
PEX19	4.18609	4.07775	3.93561	3.83911
COPA	6.02414	5.92251	5.47244	6.00278
NCSTN	5.9836	5.76907	5.22646	5.31271
VANGL2	0.496637	1.75087	1.98627	2.80657
CD84	-1.31124	-2.64698	-6.07173	-2.22747
CD48	-0.812947	-2.67035	-1.48981	-1.51295
SLAMF7	0.627374	0.000118827	-0.985268	0.12179
F11R	3.4782	4.13638	5.21456	5.0903
TSTD1	5.65279	5.27287	5.59876	5.3648
USF1	4.24581	4.44355	5.13379	4.43359
ARHGAP30	-0.249387	-0.692488	-0.493999	0.382114
NECTIN4	0.407326	2.31428	4.04901	4.18895
KLHDC9	2.87366	2.45835	1.59314	1.74112
PFDN2	5.13463	4.91287	6.13389	5.31093
NIT1	3.42161	3.26262	3.49008	3.31209
DEDD	3.4779	3.50426	3.48752	3.3553
UFC1	6.09873	5.94822	7.16507	6.48126
USP21	3.64443	3.53258	2.91894	2.90837
PPOX	3.11274	3.19687	2.97103	2.77467
B4GALT3	4.41551	4.3809	4.7865	4.19277
ADAMTS4	0.897867	1.46536	-1.11291	0.750932
NDUFS2	5.13738	5.01466	5.71802	5.5657
FCER1G	2.91566	2.08346	1.02367	3.00395
TOMM40L	2.26085	2.1981	2.26672	2.80532
SDHC	2.68608	2.90526	2.38509	2.7463
CFAP126	0.577215	-0.331229	0.411868	-0.11865
FCGR2A	2.77688	2.24238	-0.701646	2.54673
HSPA6	3.58045	2.54475	5.47623	2.1087
FCGR3A	-0.28969	-2.26847	-2.82484	1.94537
RP11-25K21.4	-1.42315	-0.783127	2.35001	-1.03504
FCGR2B	0.845869	-0.926947	-1.18087	1.62929
DUSP12	3.55723	3.43486	3.94582	3.48897
ATF6	3.72604	3.94191	3.35401	3.7458
OLFML2B	0.853658	0.580277	-3.38421	-0.646734
C1orf226	-2.12278	-1.0199	-0.747663	-0.162772
UHMK1	4.00867	4.1854	3.33773	3.94659
UAP1	4.21426	4.12539	5.06829	5.11113
DDR2	1.48112	1.01594	-1.28119	0.665974
HSD17B7	2.73083	2.3664	2.69206	2.17999
RGS4	7.30351	6.60398	4.20448	4.82555
RGS5	3.43864	3.66721	-0.782045	0.631957
RP11-267N12.3	-1.25736	-1.48776	-1.06038	-2.75733
PBX1	3.53876	3.4015	1.66885	3.52726
RXRG	3.31866	3.43857	1.4983	1.13311
MGST3	5.03029	4.43034	5.23855	5.22113
ALDH9A1	5.66066	5.33599	4.28917	4.2691
TMCO1	4.46916	4.33586	4.5842	4.4045
UCK2	3.18216	3.28485	2.33104	2.30165
POGK	3.43255	3.55507	2.92472	3.45883
TADA1	3.12392	3.17774	3.07996	2.97088
ILDR2	1.18155	0.676398	-1.68523	-1.32604
POU2F1	1.28156	1.61326	0.143661	1.08087
CREG1	5.29484	4.73271	5.90416	5.31984
RCSD1	-1.24972	-0.702032	1.29946	0.219272
MPZL1	4.10232	4.1097	4.69356	4.5806
MPC2	5.21197	4.93031	4.38684	4.24635
DCAF6	4.32244	4.23962	4.24723	4.57288
GPR161	-0.65148	0.144305	0.649699	1.62518
TIPRL	3.80982	4.04879	4.16957	4.03733
SFT2D2	3.33098	3.53988	2.3397	2.74499
TBX19	0.576497	0.657071	0.804399	0.0622559
ATP1B1	7.7978	7.94132	8.31344	8.18971
NME7	3.33166	3.46034	4.11867	3.7929
BLZF1	2.34542	2.79087	2.81091	3.14775
CCDC181	2.2235	2.22856	1.84413	0.537186
SLC19A2	1.96681	2.74041	2.83725	3.51161
F5	-0.394948	0.959003	-3.13177	0.086816
C1orf112	-0.341345	0.0747732	0.609951	1.24981
METTL18	2.10126	2.16437	2.84852	2.70772
SCYL3	1.5959	1.98118	1.15636	1.69031
KIFAP3	3.81804	3.76933	3.47477	3.62308
GORAB	1.38608	1.92747	2.44074	2.71904
PRRX1	1.6014	1.39984	0.965361	2.04632
FMO4	0.0971546	-0.151138	0.425441	0.829217
PRRC2C	3.89732	4.1002	3.19028	4.32523
RP4-560B9.2	1.37911	1.84861	3.16539	2.48456
VAMP4	3.07656	3.02315	2.34384	2.0196
METTL13	3.14018	3.37709	3.71675	3.47414
DNM3	0.0341962	-0.918689	-0.948674	-1.10469
DNM3OS	-0.229333	-0.966723	-2.70776	-1.66457
PIGC	3.46108	3.32181	3.48086	3.21942
SUCO	4.12768	4.32854	3.67439	4.08621
TNFSF4	-1.0838	-0.643217	-1.702	-1.23363
RP11-296O14.3	-0.170813	-0.844151	-1.31625	-1.72101
PRDX6	5.50288	5.39199	6.35685	5.78346
KLHL20	2.16401	2.46827	1.58065	2.32608
CENPL	-0.00385773	-0.180588	0.566963	0.619347
DARS2	2.78826	2.72747	2.52848	2.7838
GAS5	5.75736	5.47547	8.06558	6.97289
ZBTB37	0.347466	0.507001	-1.12973	-0.0782414
RC3H1	2.01019	2.41574	1.61523	2.04425
RABGAP1L	2.35027	2.73021	1.24165	2.24366
CACYBP	3.99848	3.73315	4.48732	3.5427
MRPS14	3.92008	3.74289	3.75804	3.5142
KIAA0040	3.4357	3.61698	2.48431	3.32645
TNR	1.30965	0.905675	-0.685861	-1.0701
RFWD2	3.53142	3.54618	4.11987	3.98204
PAPPA2	5.43051	4.90899	2.47195	2.1297
ASTN1	1.94592	0.268627	-2.39343	-2.29749
RP4-798P15.3	-1.98354	-1.62148	-2.85723	-2.8096
RP11-568K15.1	2.74355	2.93352	1.3465	1.42754
RP11-21M7.1	-1.40061	-0.931996	-1.11528	-1.93404
RASAL2	1.18903	1.51119	0.974906	1.62643
RP4-765C7.2	3.55922	3.71935	-1.83011	-1.65778
RALGPS2	1.7219	1.9574	1.77554	2.12012
ANGPTL1	-0.576391	1.24429	-0.270778	-0.124813
FAM20B	3.82855	4.13674	3.22147	3.61917
TOR3A	4.0289	3.88871	3.3846	3.2936
ABL2	1.88053	1.95089	1.39582	1.96477
SOAT1	4.14623	4.24254	3.47639	4.09548
TDRD5	-1.14979	-1.68719	-1.00698	-0.87164
FAM163A	1.30891	0.199281	-0.427446	-0.718712
TOR1AIP2	2.43591	2.43509	2.49383	2.69219
TOR1AIP1	3.28622	3.47209	2.90747	3.04898
CEP350	2.73407	2.74559	1.51362	2.52454
QSOX1	4.71703	5.13675	6.49961	6.21581
ACBD6	2.72922	2.68488	2.65061	2.21192
XPR1	4.30133	4.33573	3.32381	4.16169
KIAA1614	0.666093	0.714639	-2.34264	-1.55547
STX6	2.17825	2.29115	2.45971	2.59317
MR1	2.65062	2.47521	2.34226	2.38882
IER5	1.66862	1.81077	3.44804	2.68744
GLUL	4.78346	5.0844	4.60888	5.43937
RNASEL	1.40841	1.49515	1.30447	2.03941
RGS16	4.73966	4.52732	3.81828	3.46342
NPL	0.270652	0.536656	-0.853867	-0.244458
DHX9	5.84643	5.85926	5.26431	5.89267
LAMC1	4.33952	4.81765	4.17099	5.48239
LAMC2	4.10461	5.89922	7.77036	7.62176
NMNAT2	4.3854	4.292	2.65488	1.76218
SMG7	4.3852	4.38691	3.9512	3.99697
NCF2	1.45609	2.57049	3.85745	4.63026
ARPC5	4.61471	4.68055	4.85579	4.93609
RGL1	2.94682	3.24268	1.56488	2.32518
COLGALT2	0.730246	1.184	-1.97276	-0.680506
TSEN15	2.61196	2.3547	1.96766	2.08749
C1orf21	1.57317	0.75861	-0.163204	0.768401
EDEM3	4.35849	4.60977	3.03597	3.98723
FAM129A	0.260269	1.42308	1.0604	2.77218
RNF2	2.68461	2.86924	2.62799	2.6315
TRMT1L	3.1544	2.99343	2.49119	2.42372
SWT1	0.838298	0.726571	1.1414	1.34896
IVNS1ABP	4.72934	4.62723	5.35241	5.643
HMCN1	-2.49641	-2.63253	-7.50261	-3.13142
PRG4	4.19659	3.99614	5.15369	3.11118
TPR	3.9234	3.98853	3.38901	3.91729
C1orf27	3.68405	3.6516	3.33369	2.94088
PTGS2	2.80654	3.63598	5.42443	4.456
PLA2G4A	2.06205	1.52688	1.62207	2.30814
RGS1	1.66896	0.269845	-0.62676	0.646319
RGS2	4.73693	5.04219	3.99798	3.92646
UCHL5	2.50278	2.4909	2.36041	2.5124
TROVE2	2.11058	2.39546	1.89703	2.28926
GLRX2	1.45201	1.79265	2.38538	2.05203
CDC73	3.68879	3.78359	3.15407	3.62846
B3GALT2	1.44234	1.50522	-1.25716	-1.088
KCNT2	-0.14592	0.797436	-2.34164	-1.57949
CFH	1.22943	1.55137	0.0249686	3.09778
ASPM	-3.71748	-3.21772	-6.22309	-2.70969
ZBTB41	3.12363	3.17656	1.80661	2.93611
CRB1	-1.96622	-2.84773	-3.85979	-4.03279
DENND1B	0.44866	0.841183	-0.125298	1.22633
NEK7	3.58824	3.97241	3.56091	4.42086
PTPRC	-0.780517	-1.57906	-2.58761	-0.82462
NR5A2	1.31905	2.97975	2.88072	4.74734
RP11-469A15.2	-2.20466	-0.803712	-0.551826	0.258814
ZNF281	2.14542	2.72225	2.29584	3.0068
DDX59	2.27377	1.76755	2.10356	1.88247
CAMSAP2	2.99019	3.03805	2.45093	3.13248
C1orf106	0.244428	2.42002	2.82631	3.81025
KIF21B	-0.983219	-0.521405	-1.06563	0.434907
TMEM9	6.08556	5.57847	5.9704	5.61351
IGFN1	-4.41139	-3.53496	-3.96217	-0.780402
PKP1	-3.0361	-1.79111	-0.0173931	0.0168231
LAD1	1.81232	4.12972	5.49189	5.93545
RP11-27G14.4	-1.28706	1.45418	1.71321	2.45558
PHLDA3	3.22618	2.31288	4.03485	3.8475
CSRP1	5.64098	6.17279	6.71779	7.10822
RP11-134G8.7	1.50985	1.55352	0.628948	0.565345
RP11-134G8.6	1.22981	0.934079	-0.0329572	0.62329
NAV1	4.18794	3.94705	1.85393	2.87449
IPO9	3.08713	3.09705	2.30813	2.82735
SHISA4	3.36379	2.73707	2.89289	2.77384
LMOD1	-1.27096	-1.64335	-4.55951	-1.84437
TIMM17A	4.42631	4.4471	5.67616	5.16522
RNPEP	4.10545	4.10585	4.23799	4.55441
RP11-465N4.5	1.62552	2.25591	2.97835	2.76851
RP11-465N4.4	2.21237	3.1151	3.45812	3.68638
ELF3	4.09611	4.91744	5.64835	5.93784
RP11-510N19.5	0.356685	2.17267	1.79809	1.75846
GPR37L1	-3.71848	-2.1125	-0.720179	-0.381871
ARL8A	4.61763	4.36329	4.50043	4.55161
UBE2T	1.56228	1.22936	2.23383	2.23348
PPP1R12B	0.768411	1.22454	-0.341767	1.83552
KDM5B	2.82257	3.13046	3.0895	3.70214
RP11-480I12.3	0.556729	0.87525	1.66199	0.899533
RABIF	2.0704	2.51454	2.40913	2.36779
KLHL12	4.0395	3.94305	3.76895	3.84058
ADIPOR1	6.20733	5.98523	6.13321	5.83753
CYB5R1	5.67144	5.50817	5.68313	5.16466
TMEM183A	3.26478	3.11447	3.48415	3.56064
PPFIA4	0.789701	-0.188585	1.85432	1.62672
ADORA1	-0.498756	-0.0858574	-0.73564	1.38574
CHI3L1	1.90612	2.82801	2.8126	3.16738
BTG2	5.35679	5.38896	4.46063	5.10735
FMOD	4.13989	4.14203	1.5528	3.45362
PRELP	-0.693397	-0.896317	-4.7489	-2.10778
ATP2B4	4.40159	4.46391	3.76154	4.97841
SNRPE	4.36431	4.4005	5.88408	5.20465
SOX13	3.39947	3.40721	1.64064	2.34544
ETNK2	4.40208	4.2754	3.72572	3.48353
GOLT1A	4.55313	4.43369	6.42377	4.79277
PLEKHA6	4.74423	4.97296	2.45374	3.3126
PPP1R15B	4.16461	4.28549	4.05063	4.33912
PIK3C2B	2.42153	2.26898	0.409638	1.06672
MDM4	2.3004	2.37255	1.93496	2.16262
LRRN2	0.673646	0.856697	-0.369921	1.06801
RP11-430C7.5	-0.942289	-0.803762	-0.537887	-2.19266
NFASC	5.13169	4.82762	2.0825	2.72562
TMEM81	0.304945	0.606475	1.7844	0.854682
RBBP5	2.94081	2.97485	2.57211	2.96995
DSTYK	2.66383	2.88185	1.49703	2.25707
TMCC2	2.4403	2.34157	0.947104	1.18059
NUAK2	2.56011	3.10852	3.96421	4.85269
KLHDC8A	4.12479	3.43682	2.11249	1.00628
BLACAT1	-4.6556	-3.04429	-0.866854	-0.194962
CDK18	2.40935	2.73618	4.94408	4.78532
MFSD4A	1.27669	0.573075	-0.0816869	0.542715
ELK4	2.2859	2.84664	1.95086	2.40527
SLC45A3	4.05458	3.07554	2.3822	2.34974
NUCKS1	5.85804	5.89387	5.1081	5.59074
RAB29	3.99525	4.35034	3.54018	3.54092
SLC41A1	3.73135	3.56513	2.7982	3.54971
SLC26A9	-3.26138	-1.51873	-1.34353	-0.428074
RAB7B	-0.18038	0.135601	-1.23496	0.907748
CTSE	1.37769	3.71584	3.73238	4.92354
AVPR1B	2.20513	1.00849	-4.18401	-1.64981
SRGAP2	2.35606	2.01341	1.12566	2.2035
IKBKE	1.77609	2.4345	2.76672	2.5339
RASSF5	3.98909	4.04509	3.23707	2.99933
EIF2D	4.22612	4.29158	4.48398	4.63475
DYRK3	3.55864	3.39824	2.50939	2.5654
MAPKAPK2	5.48968	5.48035	5.47889	5.6122
RP11-343H5.4	3.97849	3.81992	-1.81488	-1.69404
IL24	0.315882	1.01373	4.08958	0.833061
FCMR	1.66207	0.686403	0.853356	-0.321176
PIGR	1.97344	5.17144	5.32579	4.29745
C1orf116	3.30194	4.1636	3.19857	4.25155
PFKFB2	4.00846	4.81986	1.9794	2.02967
YOD1	1.55405	1.97817	1.59886	1.82796
C4BPB	-2.42314	-0.494299	0.25712	1.98847
C4BPA	0.685949	0.461062	1.12904	1.95831
CD55	4.1052	4.09843	5.64622	3.78426
CD46	7.23683	7.08557	6.36808	7.065
AL035209.2	1.57637	1.41299	0.295159	0.775798
CD34	-1.44318	-0.75595	-4.92055	-2.12109
PLXNA2	3.6187	3.42213	1.83352	2.64593
CAMK1G	0.863833	0.499676	-0.381985	-0.632492
LAMB3	3.03368	5.24385	8.15675	7.13895
G0S2	2.85838	3.78868	7.03528	6.68965
HSD11B1	2.08015	1.24936	1.63072	2.4795
C1orf74	1.05253	1.13016	0.86137	0.473492
IRF6	4.38743	4.43942	5.0568	5.26384
DIEXF	1.39079	1.61065	2.27497	2.26022
SYT14	1.68006	1.71734	-0.572815	-0.533637
SERTAD4-AS1	-0.850891	0.867394	1.09644	0.29712
SERTAD4	-0.447728	0.353926	-1.11331	-0.671249
HHAT	0.665477	0.633586	0.414231	0.501094
KCNH1	-1.18994	0.159115	-2.13922	-1.63969
RCOR3	3.60818	3.81176	2.51014	2.54169
TRAF5	0.991882	1.62022	1.66808	2.11798
LINC00467	1.71476	1.54726	1.60083	1.18802
SLC30A1	2.74104	3.70334	2.77362	3.5492
LPGAT1	4.32759	4.21753	4.20076	4.46288
INTS7	2.51544	2.60122	1.88836	2.20166
DTL	-2.13618	-1.45669	-4.58852	-1.3621
PPP2R5A	4.21133	4.05527	4.2423	4.32887
TMEM206	1.29853	1.07453	1.82851	1.6755
NENF	6.52802	5.83037	6.12962	5.19719
RP11-61J19.5	0.437906	-0.138414	-1.55921	-1.85001
ATF3	2.77818	3.41737	5.6105	5.81255
NSL1	2.95656	3.10864	2.81479	2.62592
TATDN3	3.24866	3.13014	2.62099	2.39606
FLVCR1-AS1	1.46067	0.313311	-0.428426	-0.143184
FLVCR1	2.79163	2.86445	1.07875	1.04726
ANGEL2	2.74272	2.86362	2.1266	2.18977
RPS6KC1	2.28238	2.33377	2.1027	2.53149
RP11-478J18.1	-1.50637	-1.37544	-3.61504	-1.6488
PROX1	3.13616	3.42716	0.471373	2.3829
SMYD2	4.22017	3.77128	4.80263	4.57098
PTPN14	-1.22074	-0.046457	0.889732	1.91663
CENPF	-2.75097	-2.02997	-3.39326	-1.24866
KCTD3	4.55966	4.56351	3.46301	4.54832
USH2A	-0.422954	-2.24867	-6.41617	-4.62833
ESRRG	1.90703	1.41828	-0.685904	0.643998
GPATCH2	0.818256	1.1141	0.666598	0.950483
SPATA17	-1.03205	-1.63237	-1.50509	-1.71871
RRP15	1.1945	1.50192	1.83533	1.58778
TGFB2	-0.801281	2.3059	2.17604	4.41589
LYPLAL1	3.38711	3.23103	3.61565	3.26374
EPRS	5.59969	5.33037	5.11565	5.63971
BPNT1	3.81643	3.76266	3.44674	4.06901
IARS2	4.95504	4.94426	5.05893	5.17654
RAB3GAP2	4.46049	4.23334	2.99556	3.72109
RP11-568G11.3	3.36861	3.09886	3.19404	3.39089
MARK1	2.89818	2.86535	1.61838	1.19223
C1orf115	1.10006	2.26531	3.08808	3.11569
MARC2	1.74496	2.06367	2.05604	2.63932
MARC1	-1.088	-1.58353	-1.38766	-1.74286
HLX	0.291521	-0.205313	-1.17887	-0.729933
DUSP10	1.26783	2.18516	3.10451	3.24585
RP11-400N13.3	1.28857	-1.10088	2.32726	-0.812711
TAF1A	0.938565	1.58041	1.71525	1.32054
RP11-378J18.3	0.243391	0.227814	0.384993	-0.423037
MIA3	3.8557	3.51283	2.8915	3.0233
RP11-378J18.8	0.334228	-0.27989	0.0804443	-0.499981
AIDA	2.95635	2.93273	2.80345	3.44907
BROX	3.6315	3.86092	3.9145	4.05022
FAM177B	0.969703	1.46278	1.81117	1.08845
RP11-452F19.3	2.67862	2.53461	3.05928	2.29679
DISP1	1.77155	1.42372	0.802537	1.0997
TLR5	0.432121	0.679392	-0.493894	1.20844
SUSD4	4.26391	4.34747	2.59432	2.06049
CAPN8	0.46056	-1.06133	0.822948	0.0702538
CAPN2	5.45194	5.80784	6.65102	6.6925
TP53BP2	2.99675	3.40367	4.86128	4.90423
RP11-504P24.2	1.38237	0.6972	-0.0193671	-0.043511
RP11-504P24.3	0.628103	1.16366	-0.158696	-1.50868
FBXO28	2.81431	2.98478	2.96857	3.18463
DEGS1	5.16474	4.95573	5.27999	4.82195
NVL	2.55023	2.36972	2.56838	2.64712
CNIH4	2.55693	2.37538	3.94632	3.51644
WDR26	4.12248	4.23138	3.55301	4.14495
CNIH3	3.16978	2.22	-0.742993	-0.314363
DNAH14	-0.78798	-0.585201	-0.760883	-1.02818
LBR	2.87538	3.20367	3.231	3.78849
ENAH	2.12639	3.08725	2.26476	4.25858
SRP9	6.20823	6.58386	6.78506	6.64558
EPHX1	5.05941	4.85161	4.1711	5.51145
RP11-285F7.2	-0.301516	1.04114	3.95697	3.08181
TMEM63A	1.49298	3.1198	3.3817	4.45702
PYCR2	4.50635	4.35887	4.6768	3.76411
SDE2	3.21765	3.31162	2.41524	2.97905
H3F3A	2.4768	2.40484	2.35371	2.46942
ACBD3	4.82329	4.95288	4.39847	4.63894
LIN9	-0.588446	-0.286311	-0.440306	0.569655
PARP1	5.18637	5.33674	4.82298	5.05445
ITPKB	-0.189212	-0.0446815	-0.146548	1.13942
PSEN2	4.07286	3.79712	2.6688	2.61663
ADCK3	3.35006	3.60587	3.10682	3.21186
CDC42BPA	4.14678	4.16676	2.09382	3.22141
ZNF678	0.225628	0.700839	0.0824068	0.903695
SNAP47	3.77332	3.57849	3.63482	3.50366
JMJD4	3.31054	3.17404	3.18255	2.97923
WNT9A	2.39922	2.36772	1.60636	1.44967
ARF1	7.52102	7.38872	7.54848	7.33985
C1orf35	3.17993	3.0742	3.15154	2.68416
MRPL55	3.69498	3.50455	3.61169	3.19968
GUK1	6.0429	5.72264	6.31756	6.05561
IBA57	0.415248	0.679901	-0.0486639	0.703383
RP11-520H14.6	-1.93652	-1.10483	-2.5163	-1.57344
OBSCN	-0.174628	-0.0209551	-0.79995	0.831573
TRIM11	1.59807	1.61555	1.87638	1.58024
HIST3H2A	2.67982	1.47162	2.33649	1.28519
RNF187	5.99795	5.05169	5.38042	4.80586
RP4-646B12.2	1.4869	0.797587	3.10537	1.67176
RHOU	1.74721	2.0833	1.67152	2.77148
RAB4A	3.79184	3.5509	3.91427	3.85991
CCSAP	1.99676	1.67547	0.946102	0.785179
ACTA1	0.842899	1.04635	-1.06938	-0.872979
NUP133	3.74364	3.59637	3.06047	3.32405
ABCB10	3.13679	3.09729	1.97602	2.59328
TAF5L	1.9248	2.11956	1.63202	1.87996
URB2	1.05023	1.64202	0.711248	1.14563
GALNT2	4.37435	4.54326	5.34278	6.13623
PGBD5	2.36585	2.19223	2.95424	2.3807
COG2	3.80759	3.82197	3.43398	3.67158
AGT	7.53121	7.01269	2.39718	5.5178
C1orf198	2.82407	3.14432	3.20461	4.09605
TTC13	2.98132	2.91735	2.18415	2.38596
ARV1	3.52671	3.59716	3.37592	3.29702
FAM89A	1.08536	0.788926	2.08291	1.90363
C1orf131	1.78262	1.9906	2.20421	2.17908
GNPAT	4.74762	4.57696	4.80273	4.96027
EXOC8	2.81492	2.95944	1.74928	2.15786
SPRTN	0.653091	1.34399	0.297127	0.8665
EGLN1	3.94898	3.60224	4.41436	4.76498
RP11-295G20.2	0.205336	-0.242644	2.95101	2.0568
TSNAX	4.03223	4.05371	3.35403	3.17895
DISC1	-2.66514	-2.49253	-2.01556	-1.56028
SIPA1L2	3.6744	3.83604	3.00049	3.52141
MAP10	1.49836	1.36263	-0.0539002	-0.0217179
NTPCR	2.8261	2.67373	2.45551	2.38933
PCNX2	1.76312	1.55862	0.427826	1.252
RP5-862P8.2	2.03064	2.01065	2.24231	3.2244
KCNK1	4.97931	5.02885	4.25982	3.72891
SLC35F3	3.86566	3.48542	1.67285	1.93436
RP4-799P18.2	1.04449	0.497026	-2.6125	-0.781426
RP5-827C21.4	2.19177	1.40571	1.76853	1.34177
COA6	3.36293	3.33387	4.11727	3.51216
TARBP1	2.83897	2.45168	1.22877	1.77931
IRF2BP2	5.23475	4.97981	4.98643	4.89625
LINC01132	-0.393586	0.122671	-2.47694	-1.281
TOMM20	5.6834	5.53861	6.26334	5.86293
RBM34	3.74815	3.70041	4.71164	4.14694
ARID4B	3.61872	3.73164	2.72384	3.33368
GGPS1	2.95698	2.97306	3.29382	3.32873
TBCE	-2.92831	-2.60334	-3.09293	-2.33316
B3GALNT2	2.09295	2.40546	0.968339	2.81966
GNG4	4.95584	4.63854	3.87886	2.56319
LYST	2.02745	1.86164	0.542475	1.23949
NID1	2.94151	3.16472	-1.03298	2.27197
GPR137B	4.02145	3.17373	3.87133	3.37795
ERO1B	7.9641	7.94005	5.55635	5.15672
EDARADD	2.77249	2.88589	0.927891	0.66165
LGALS8	4.13296	4.14332	4.00299	4.34735
HEATR1	2.08043	2.37554	2.07054	2.75143
MTR	2.26108	2.37201	1.98228	2.59359
RYR2	-0.0979489	-0.912758	-2.01678	-0.69965
RP11-371I1.2	0.831969	0.933854	-0.398878	-1.02699
CHRM3	0.621145	-0.536769	-1.52976	-0.145994
FMN2	2.58249	2.34105	-0.660249	0.0123117
GREM2	1.87838	1.49033	2.52846	1.17245
RGS7	3.14649	2.7025	1.72838	0.694306
FH	4.84955	4.75729	4.9238	4.88612
KMO	-0.214111	-0.101359	1.32979	0.120098
OPN3	1.81592	1.99646	4.42875	4.43246
CHML	0.363481	0.833465	1.56958	2.18131
CEP170	1.86898	2.05302	1.87631	2.68966
SDCCAG8	3.42651	3.19899	3.38904	3.63165
AKT3	4.30375	4.28426	3.06459	3.36497
ZBTB18	2.8768	3.21975	2.02106	2.93508
ADSS	3.70777	3.97132	3.84906	4.14942
C1orf101	-0.643904	-0.755263	-1.51774	-1.25834
DESI2	3.09666	3.12227	3.06575	3.45186
COX20	4.00107	3.9381	4.48969	4.02229
HNRNPU	5.50874	5.44635	5.52495	5.38427
EFCAB2	1.50626	0.111403	0.0473507	-0.292255
KIF26B	1.96776	1.42127	-2.10769	0.158647
SMYD3	3.04099	2.32998	2.74962	2.43756
TFB2M	3.4724	3.31775	3.693	3.37564
CNST	3.08294	3.00636	2.06194	2.60935
SCCPDH	4.55381	4.18323	4.43852	4.4397
RP11-439E19.10	-1.65793	-1.69905	-5.11188	-3.75083
AHCTF1	2.78149	2.8058	1.77166	2.38552
ZNF670	0.397741	1.29831	2.08574	1.80312
ZNF669	1.8856	1.98362	1.55363	2.1071
ZNF124	-0.171176	0.0585075	-0.44698	0.387801
RP11-488L18.10	1.19117	2.00606	2.63062	1.94805
RP11-488L18.4	3.42477	3.87027	3.39481	4.01406
ZNF496	2.20488	2.41548	2.6673	2.67823
NLRP3	0.724444	-3.05448	-3.48954	-1.5134
SH3BP5L	2.97352	3.32942	2.83023	3.51514
ZNF672	3.47887	3.59574	3.11368	3.33007
ZNF692	3.86366	3.82531	4.15039	3.7478
PGBD2	0.514757	0.971483	1.192	1.80655
FAM110C	2.25946	2.7294	3.76389	3.4211
SH3YL1	3.35354	3.0805	3.63278	4.29336
ACP1	5.03188	4.83279	5.42883	5.14753
FAM150B	-0.772447	0.971806	2.9709	3.57574
TMEM18	2.91495	2.81883	3.48616	3.03542
AC116614.1	3.05542	1.7998	0.965328	0.770882
PXDN	4.11746	3.96165	3.35887	3.66321
MYT1L	1.97055	1.83409	-1.79042	-0.773248
TSSC1	3.37291	3.04296	3.14162	2.99202
TRAPPC12	4.24145	4.08602	3.41813	3.01423
ADI1	2.55404	2.0555	3.28999	2.99249
AC108488.4	-0.499278	0.294969	-0.211992	-0.371946
RNASEH1	2.84803	2.85828	2.28036	2.85352
AC108488.3	2.15053	2.15075	1.90633	2.21518
RPS7	7.97025	7.77973	9.2941	8.78737
SOX11	-3.30506	-1.36273	-1.51674	-0.588005
CMPK2	1.26147	1.7229	1.30688	-0.0376807
RSAD2	2.24143	2.23882	3.4093	1.82643
RNF144A	1.18323	2.02486	1.98275	2.50238
ID2	5.34995	5.31521	6.26816	6.53618
KIDINS220	4.75804	4.77611	3.10195	4.29608
MBOAT2	3.52482	3.53544	1.37744	1.77478
ASAP2	0.989506	1.97098	3.22139	3.76934
ITGB1BP1	2.59239	2.32053	2.7378	2.88278
CPSF3	3.09212	2.98297	3.30339	3.17116
IAH1	3.58674	3.50052	4.24118	4.18937
ADAM17	2.69012	2.96242	3.59659	3.303
YWHAQ	7.40625	7.32005	7.25458	7.27464
TAF1B	2.40367	2.46369	2.3545	3.0303
RP11-95D17.1	-0.423619	-0.70826	0.534238	-0.0257089
GRHL1	2.69669	2.19879	1.36251	2.03604
RP11-254F7.2	2.18587	1.21238	1.28865	1.21514
KLF11	3.61025	3.16977	3.4543	3.808
CYS1	1.92874	2.34761	0.807624	2.27432
RRM2	-2.66248	-0.727428	-2.18541	0.598182
HPCAL1	2.41215	2.3429	3.56534	3.6087
ODC1	4.95703	4.97594	5.81845	5.1913
NOL10	2.68368	3.07497	3.50285	3.33557
ATP6V1C2	-1.33331	-0.711983	0.307927	-0.82822
PDIA6	6.49841	6.46172	7.3369	6.80352
KCNF1	0.543324	-0.587379	-0.789377	-3.0385
PQLC3	2.38393	2.77467	3.62404	4.45777
ROCK2	2.86409	2.94345	2.39367	3.20778
E2F6	2.1049	2.1909	1.94593	1.56175
GREB1	0.931717	0.805016	-2.01867	-0.549502
LPIN1	3.5277	3.7321	3.3211	3.28591
TRIB2	2.2058	2.9137	3.38217	4.63664
FAM84A	3.72417	3.11662	0.312255	0.80776
NBAS	3.67296	3.51373	2.96399	3.51526
DDX1	6.01417	5.62604	5.71951	5.69246
FAM49A	-0.30704	-0.522189	-0.32544	0.394485
VSNL1	1.46256	-1.42069	-1.94559	-1.7657
SMC6	1.99741	2.0154	1.54558	2.1825
GEN1	-0.666268	0.471176	-1.42277	1.11583
KCNS3	0.139707	0.711294	3.41676	2.57035
RDH14	3.38556	3.77374	3.74912	3.40077
TTC32	3.01507	3.04255	2.65194	1.93626
WDR35	2.22118	2.35603	1.40017	1.69742
LAPTM4A	7.11918	7.08439	7.59408	7.64737
SDC1	2.58874	3.71566	4.25585	4.90116
PUM2	4.46602	4.4315	4.0818	4.57965
RHOB	5.85228	5.8641	4.67724	5.93693
HS1BP3	2.22675	2.08596	2.56972	2.53434
LDAH	2.55621	2.45038	2.30942	2.11953
KLHL29	2.13933	2.46665	1.46614	1.52649
ATAD2B	1.05693	1.13296	0.4384	1.31002
UBXN2A	1.44929	1.40676	1.63456	1.88606
C2orf44	1.28698	1.60869	1.48215	1.63257
FKBP1B	3.49678	3.40425	3.70315	3.3715
SF3B6	5.6214	5.45023	6.85168	6.27261
FAM228B	0.844325	0.177301	1.30813	-0.0684794
TP53I3	3.54091	4.24656	4.59016	4.9849
ITSN2	2.6181	3.00994	2.32755	3.32324
NCOA1	3.73195	3.7953	2.19508	3.03825
PTRHD1	2.79016	3.04055	2.94122	3.21015
CENPO	0.126301	1.13847	0.0373065	0.629316
ADCY3	2.38534	2.23117	0.0224914	1.21317
DNAJC27	1.79716	1.74746	0.869687	1.06917
AC013267.2	-0.581407	-1.474	-1.15609	-1.77911
EFR3B	2.48071	1.77064	-0.0852865	0.188201
POMC	2.36372	2.48962	4.16646	3.71925
DNMT3A	2.89655	2.81196	1.96129	2.20194
DTNB	2.39797	2.35024	2.37724	2.45674
ASXL2	2.4778	2.56249	1.18528	2.17167
KIF3C	3.52958	3.54909	2.25986	3.1389
RAB10	5.8076	5.8985	5.56254	6.20347
GAREM2	1.27276	0.766225	0.276786	0.351786
HADHA	6.23765	6.36541	6.28427	6.49334
HADHB	6.08286	5.92184	6.12746	6.32455
ADGRF3	0.811693	0.599254	-3.4524	-1.99542
EPT1	3.73579	3.73837	2.06383	3.01185
KCNK3	6.04337	5.67751	5.36485	5.52574
SLC35F6	4.14889	4.29565	3.82867	3.85876
MAPRE3	5.66689	5.70424	4.53438	3.9043
TMEM214	5.09729	5.13978	5.09113	4.8357
AGBL5	2.95288	2.84716	2.98366	2.85145
OST4	6.19218	6.0223	7.26455	6.97726
EMILIN1	4.14817	3.38467	-0.415453	2.9044
KHK	1.68311	1.15375	0.572631	0.414801
CGREF1	-0.661523	-1.67004	-2.58248	-3.45056
PREB	4.79289	4.80281	5.04895	4.5889
SLC5A6	2.94689	3.10912	2.64201	2.80217
ATRAID	6.77102	6.22344	6.52558	5.97647
CAD	2.59529	2.7818	1.66788	2.43563
UCN	1.0009	-0.777296	0.760796	-0.711778
MPV17	4.27459	3.96697	4.42323	3.84738
GTF3C2	3.75524	3.78362	3.46685	3.97909
AC074117.10	0.323037	0.483169	-0.110916	0.0506285
EIF2B4	4.11296	3.99052	4.52272	4.13173
SNX17	5.82779	5.55194	5.40995	5.43171
ZNF513	3.98731	4.29463	3.51349	3.5941
PPM1G	4.99564	5.11948	5.53808	5.24117
NRBP1	5.04635	5.0739	5.35534	5.44095
KRTCAP3	3.51142	3.57769	5.35823	5.05271
IFT172	2.66773	2.51675	1.77705	1.94994
FNDC4	2.37077	3.45525	4.69187	5.45948
GCKR	-0.729549	1.56508	2.49702	3.59974
ZNF512	2.97827	2.86102	3.05892	2.55395
CCDC121	0.951266	0.719532	-0.0375618	0.637321
GPN1	3.0499	3.09187	4.24208	4.41066
SUPT7L	3.7753	3.84995	3.50409	3.35492
SLC4A1AP	3.92313	3.85433	3.95221	3.92105
MRPL33	6.09231	5.98045	6.87286	6.37404
RBKS	1.53939	1.34297	2.17995	1.95338
BRE	4.50586	4.29125	4.52153	4.33387
FOSL2	2.67396	3.60922	4.16247	5.10339
PLB1	-3.08748	-1.97092	-1.23023	-1.06826
PPP1CB	6.22366	6.52248	6.66518	7.3422
TRMT61B	2.70905	2.84912	2.83115	2.91261
WDR43	3.17493	3.4195	3.77681	3.79695
TOGARAM2	0.0332522	0.917833	-3.2853	-2.31326
CLIP4	4.14328	4.21354	3.50219	3.942
YPEL5	5.1564	5.03393	5.29384	5.21636
LBH	4.21276	4.29925	4.77528	5.45478
LCLAT1	2.3809	2.29503	1.09085	1.71026
CAPN13	3.95322	4.51669	3.17414	3.1611
GALNT14	2.77918	2.4803	1.10731	1.41963
EHD3	2.04627	1.70806	-0.969781	0.125089
XDH	0.0390376	1.31869	1.22461	-0.187765
MEMO1	0.984083	0.93602	1.92889	1.9516
DPY30	4.86489	4.5185	5.34958	4.93057
SPAST	2.49395	2.7034	1.77259	2.10733
SLC30A6	2.61338	2.73678	2.43294	2.89397
YIPF4	2.73719	2.65946	2.30465	2.42484
BIRC6	3.40763	3.51394	1.72955	3.14411
TTC27	2.40407	2.36775	3.45604	3.33723
LTBP1	2.49009	2.72832	1.84887	3.39549
RASGRP3	0.426391	2.03367	2.8023	4.32473
FAM98A	3.92507	3.9973	3.91786	4.05493
CRIM1	2.59518	3.14324	3.47959	4.35859
FEZ2	3.73525	3.7821	4.94783	4.42755
RP11-288C18.1	-0.368979	-0.167666	-1.70487	-0.549872
STRN	1.37368	1.88809	1.65702	2.79468
HEATR5B	3.316	3.30997	2.13755	3.17784
GPATCH11	1.88821	2.12721	1.56376	1.77297
EIF2AK2	3.11623	3.09419	2.07745	2.42234
CEBPZOS	4.25608	4.04172	3.64401	3.52457
CEBPZ	4.42488	4.2874	4.46683	4.69507
RP11-423P10.2	0.370661	0.159688	0.623202	0.13174
NDUFAF7	2.49633	2.61497	2.87535	2.78156
PRKD3	3.22672	3.21446	3.19818	3.51006
QPCT	8.09712	7.77026	6.58638	5.72106
AC006369.2	3.42811	3.77028	1.22285	1.14185
CDC42EP3	3.82901	3.84046	2.8939	2.91863
RMDN2	0.588953	0.464981	-0.348611	-0.451611
CYP1B1	3.91208	2.61688	1.63201	2.63858
ATL2	3.48887	3.5382	3.33088	3.86951
AC011247.2	1.16302	1.51917	2.90124	2.364
HNRNPLL	2.86844	2.82281	2.80712	3.01391
GALM	1.20712	1.41408	1.22647	2.51694
SRSF7	4.97755	4.99419	5.44317	5.31514
GEMIN6	0.767783	0.463694	1.44941	1.32547
DHX57	2.51162	2.72612	2.16209	2.3326
MORN2	4.11965	3.67162	4.49986	3.72918
SOS1	2.83141	2.78546	1.9139	2.65704
MAP4K3	3.13407	3.26851	2.9593	3.1717
AC007246.3	0.11957	-0.149884	-0.0165021	-0.0409149
THUMPD2	2.47003	2.3069	3.08292	2.6753
AC007254.3	-1.1088	-0.522931	-3.43557	-3.02548
SLC8A1	1.2612	0.825944	-2.5577	-0.937689
PKDCC	3.23215	3.71284	1.8698	1.69781
EML4	3.61598	3.88301	3.33811	4.11796
COX7A2L	4.91614	4.80349	5.60887	5.09291
KCNG3	1.57659	1.47169	-0.416179	-0.582605
MTA3	3.01446	2.83438	2.50329	2.658
OXER1	0.782347	0.222837	0.137479	0.306078
HAAO	3.22669	1.90961	2.73063	3.07226
ZFP36L2	3.35212	4.01614	2.81745	3.67423
THADA	1.81082	1.72837	1.64956	1.98915
PLEKHH2	0.852516	0.211431	-0.161181	1.10776
C1GALT1C1L	0.828805	0.227387	0.248602	0.117309
DYNC2LI1	3.013	2.68406	2.77651	2.73857
LRPPRC	4.20491	4.25716	4.68647	4.45685
PPM1B	3.11667	3.38896	2.68934	3.41477
SLC3A1	0.27526	1.506	-1.58139	2.51789
PREPL	5.42683	5.22882	3.67529	4.24933
CAMKMT	0.662874	0.372408	0.175453	0.732005
SIX3-AS1	1.85151	0.14326	0.177547	1.24016
SIX3	2.66849	1.00269	0.554098	1.31947
SIX2	2.94854	2.95212	1.02113	1.67929
SRBD1	3.50264	3.31928	2.20626	2.67343
PRKCE	3.68535	3.35853	0.775161	1.83067
EPAS1	5.99394	6.30322	5.5787	5.6543
ATP6V1E2	0.939644	0.919912	1.60322	0.72715
RHOQ	4.36485	4.54687	4.73755	5.01193
PIGF	3.62489	3.46031	3.99839	3.79957
CRIPT	3.04772	2.86092	3.51123	3.17596
SOCS5	3.27095	3.18952	2.68219	3.12699
MCFD2	4.44798	4.81161	5.23828	5.39924
TTC7A	1.74936	2.20859	2.32235	2.78814
CALM2	7.89081	8.07905	8.56556	8.59467
AC073283.4	-0.642474	-1.88121	-0.907273	-0.204901
EPCAM	7.57933	7.55883	8.01745	7.59266
MSH2	1.30989	1.23175	1.18015	1.51422
KCNK12	-1.04941	-1.58301	-2.33551	-3.35287
MSH6	3.01129	2.83036	2.51238	2.80916
FBXO11	4.16092	4.11353	3.97669	4.06221
FOXN2	2.47698	2.93064	1.5098	2.18182
PPP1R21	3.86625	3.82727	3.4712	3.37384
STON1	-0.476862	-0.71013	-1.52271	-1.40936
NRXN1	2.24358	1.8629	-1.07923	-0.411269
ASB3	-1.03695	-0.935412	-1.06434	-1.1956
CHAC2	1.2134	1.24825	0.333372	0.502202
ERLEC1	6.26442	5.95159	5.78498	5.22286
GPR75	1.80115	1.45845	-1.99368	-0.0400049
PSME4	3.33432	3.55898	3.18099	4.01185
ACYP2	1.25527	1.26002	0.77273	0.462701
C2orf73	-1.64093	-0.295307	-1.65338	-1.07401
SPTBN1	4.66489	5.12787	4.77872	6.24718
EML6	2.14349	1.87109	-0.902002	-0.232295
RTN4	6.64303	6.48338	6.22804	6.22094
CLHC1	1.05298	1.12784	0.692233	0.707832
RPS27A	8.36444	8.25999	10.0956	9.35176
MTIF2	3.74882	3.81546	3.91111	4.20947
PRORSD1P	0.368348	0.111574	-0.291807	-0.866028
CCDC88A	1.77894	1.77271	-0.0583805	0.917594
CFAP36	4.93195	4.47664	5.3289	4.33564
PPP4R3B	4.63026	4.59269	4.07019	4.80167
RP11-554J4.1	1.82324	0.623001	1.69516	0.847959
PNPT1	2.67929	2.67987	2.63214	2.5779
EFEMP1	0.58258	1.07748	1.0368	4.2467
VRK2	2.7618	3.0804	3.11738	3.56448
FANCL	3.09752	3.07469	3.49302	3.08321
AC007250.3	0.338187	0.10779	1.77021	1.43995
BCL11A	-1.68906	-1.20545	-0.604535	-0.808985
PAPOLG	1.97884	2.32109	1.61083	2.15881
REL	-0.487984	0.404218	-1.79158	0.632151
PUS10	-0.0359133	-0.246662	-0.730784	0.717511
PEX13	2.46273	2.55192	2.54659	3.20912
KIAA1841	0.542079	1.21699	0.261186	1.02726
AC016747.3	2.68032	2.29158	2.03777	2.53387
AC016747.2	3.53272	3.64729	3.1506	3.04059
USP34	4.34032	4.2659	3.24838	3.97567
RP11-355B11.2	0.507494	0.605492	0.545843	-0.409326
XPO1	5.1552	4.92074	4.34294	4.96682
FAM161A	0.368102	0.503053	-0.533243	0.494857
CCT4	5.88708	5.68037	6.88084	6.26031
COMMD1	3.86936	3.80977	4.49046	4.1229
B3GNT2	2.83029	3.51718	2.86165	3.87695
TMEM17	3.95518	3.76206	2.52537	2.24351
EHBP1	4.13894	4.23737	3.03906	4.12583
WDPCP	-0.66738	-0.87002	-1.44854	-0.703378
MDH1	6.49253	6.26232	6.5413	6.43124
UGP2	5.03056	5.01551	6.33799	6.35896
VPS54	3.67779	3.82871	3.55943	3.55326
PELI1	2.65834	3.76758	2.25632	2.81664
LGALSL	3.05687	3.00167	2.13811	2.30863
AFTPH	4.48626	4.51304	4.12858	4.46319
SERTAD2	1.37623	2.01076	2.29622	2.78512
SLC1A4	4.02942	3.61732	2.88246	3.14325
CEP68	2.01543	2.31849	0.668578	2.0502
RAB1A	6.30575	6.26018	6.56543	6.29559
AC007318.5	-0.982277	0.136491	1.20218	0.987619
ACTR2	5.94952	6.11263	5.68791	6.40219
SPRED2	3.22532	3.30099	2.48284	3.37195
MEIS1	3.02916	2.90052	2.25532	3.45111
AC078941.1	-1.91718	-1.09972	0.705468	1.37928
ETAA1	1.80586	1.8729	2.01113	2.43056
C1D	3.38801	3.44335	3.41563	3.42009
WDR92	-0.274729	-0.0950529	-0.0690482	-0.108737
PNO1	3.27978	3.0537	3.91983	3.1563
PPP3R1	3.98434	4.33826	4.09156	4.08905
RP11-474G23.2	-0.334876	0.741387	0.869666	0.425894
CNRIP1	2.58388	2.37122	1.92147	1.277
PLEK	0.042189	-1.06419	-2.3154	-0.465464
FBXO48	-0.236888	0.0738675	-0.207864	0.326164
APLF	-1.31079	-0.801308	-0.243354	-0.0773801
ARHGAP25	0.155864	-1.02419	-1.65282	-1.73382
ANTXR1	2.58483	2.32997	-0.793316	1.43607
GFPT1	4.97596	4.84179	4.24679	4.46541
NFU1	4.43053	4.17961	4.44292	4.0468
AAK1	0.545538	0.302345	-2.69857	-0.297589
ANXA4	5.40111	6.39246	6.63329	8.09476
GMCL1	2.80773	3.10205	2.9647	3.2917
SNRNP27	4.38769	4.64685	4.68521	4.3642
MXD1	2.51829	2.55717	2.56304	2.42786
AC136007.2	0.067375	0.180225	0.234898	-0.103899
PCBP1	7.56847	7.43536	8.07167	7.69451
C2orf42	2.36695	2.01112	2.0649	1.84539
TIA1	4.16292	4.46784	4.1219	4.52868
PCYOX1	4.51236	4.59786	3.25194	4.08576
SNRPG	3.70519	3.53318	4.6687	4.00474
FAM136A	3.5033	3.88782	4.72039	4.45277
TGFA	0.692514	2.60945	4.13039	5.02963
ADD2	-4.07645	-2.17424	-3.41213	-1.65954
ANKRD53	-1.22201	-0.568886	-1.21833	-1.12414
TEX261	4.98977	5.01702	4.40064	4.64172
NAGK	3.98147	4.00658	4.78984	4.56626
MCEE	3.75797	3.46067	3.43866	3.01541
MPHOSPH10	3.42606	3.53717	3.8638	3.58454
PAIP2B	1.13656	1.78278	1.17949	2.2169
ZNF638	4.27363	4.20658	3.78381	4.23576
DYSF	-0.380941	0.379296	-2.32099	-0.18073
CYP26B1	0.293421	-0.0335895	-0.818177	1.24727
EXOC6B	2.00184	2.01139	1.39107	2.46488
SPR	4.7277	4.63773	5.00621	4.95095
SFXN5	3.14616	3.17916	0.964555	1.53341
RAB11FIP5	3.72875	3.53821	3.16942	4.09863
SMYD5	3.16798	3.26316	4.3449	3.79385
PRADC1	4.15231	3.91687	3.34182	3.00184
CCT7	6.89534	6.64499	7.18273	6.80733
FBXO41	3.89315	3.80912	1.02522	1.65649
EGR4	0.286718	1.23898	-1.17546	-0.532337
ALMS1	1.03998	1.16003	-0.129522	0.962719
TPRKB	3.49042	3.62003	4.97595	4.69311
DUSP11	2.77539	2.46688	3.03873	2.93005
STAMBP	2.34208	2.42473	2.82413	3.03976
DGUOK	4.97571	4.74074	5.5789	4.70068
TET3	0.397084	0.926056	0.28617	1.57244
RP11-287D1.1	-0.325741	0.161278	-2.255	-1.61527
BOLA3	4.23827	3.94607	4.57821	4.01193
AC073263.4	1.68324	1.39242	0.993246	1.10641
MOB1A	3.7676	4.07455	4.19542	4.55293
MTHFD2	3.67134	3.41073	4.92434	4.45799
SLC4A5	-1.96268	-2.02688	-2.04796	-2.20058
DCTN1	5.4789	5.3677	4.42142	4.75893
C2orf81	-0.264188	-0.811366	-1.2728	-2.04019
WDR54	5.1512	4.42042	5.3216	3.95599
RTKN	4.19512	4.21124	4.18433	4.27818
WBP1	1.84815	1.98063	0.330227	1.43467
MOGS	4.97358	4.832	4.85741	4.55365
MRPL53	4.60378	4.57049	4.8519	4.51255
CCDC142	1.4116	1.58271	-0.0373023	0.622049
TTC31	2.44176	2.76429	2.66268	2.63844
LBX2-AS1	-0.660611	-0.713208	0.558757	0.791938
PCGF1	2.62812	2.63225	3.64705	2.68563
AUP1	5.68672	5.86301	6.78935	6.09295
HTRA2	3.81836	3.51561	4.05622	3.56201
LOXL3	1.96099	2.02008	0.781456	2.0333
DOK1	2.28899	2.43804	2.48516	2.39977
M1AP	-1.48229	-1.97502	-1.28349	-1.87616
SEMA4F	1.85527	1.82309	1.6653	1.55988
HK2	2.47836	1.40679	5.23095	4.88503
POLE4	1.39465	0.869606	4.13809	3.42573
EVA1A	3.58749	3.40472	2.38143	2.63585
MRPL19	3.42732	3.30022	3.03328	3.3227
GCFC2	2.5417	2.29853	2.13952	1.60726
RP11-342K6.1	1.3589	1.96519	1.19478	1.93706
LRRTM4	0.0931772	0.644997	-2.50442	-1.99314
REG3G	0.463661	5.15527	-0.0610299	6.97629
REG1B	6.96072	9.21859	6.70994	12.3683
REG1A	8.52328	10.8615	10.4194	14.0237
REG3A	6.08704	9.78939	7.56659	11.3942
AC011754.1	-2.93366	2.11633	-0.156898	3.59793
CTNNA2	1.60311	1.71356	0.257184	-0.227062
SUCLG1	5.41627	5.24708	5.77059	5.80825
DNAH6	-0.989597	-1.39845	-2.42066	-1.92017
TMSB10	8.53028	8.87026	11.707	10.7093
KCMF1	2.85354	2.65728	3.95259	3.42172
TCF7L1	-0.850952	-0.380267	0.0486209	0.651757
TGOLN2	6.26817	6.21724	5.11476	5.80272
RETSAT	4.14692	4.13333	3.95186	4.96215
ELMOD3	2.50935	2.39753	2.38055	2.2681
CAPG	3.78073	3.99365	5.96276	5.74531
MAT2A	5.81025	6.01542	6.0032	6.63814
GGCX	2.56016	2.59516	2.56456	3.14329
VAMP8	5.27943	5.73249	7.33594	6.93255
VAMP5	3.58062	2.69121	4.77878	3.08383
RNF181	4.84925	4.71131	6.7649	6.07983
TMEM150A	3.27142	3.09395	3.19345	3.01161
USP39	3.87699	3.6236	3.97554	3.73464
C2orf68	2.9151	3.03631	2.94364	2.97256
ATOH8	0.0149552	1.22814	1.40801	2.94605
ST3GAL5	1.97115	1.98624	1.46419	2.14571
POLR1A	2.30717	2.6575	1.09133	1.88218
PTCD3	3.30108	3.33526	2.97438	3.16648
IMMT	4.88328	4.70141	4.79259	4.91195
MRPL35	3.26951	3.20378	3.14319	3.28564
REEP1	3.47164	1.89791	-0.518479	1.42363
KDM3A	4.37128	3.54873	5.1507	5.40009
CHMP3	4.65016	4.80932	4.11012	4.62791
AC015971.2	-0.857663	-0.649068	-0.73261	-0.819175
RNF103	4.1296	4.2577	4.32591	3.99971
RMND5A	3.18804	3.36675	3.39704	3.30321
CD8A	-0.560905	-1.51541	-0.763678	-1.88814
AC125232.1	0.564131	0.983963	0.408156	-0.0564157
[truncated: 13,684 more rows]
