# Supplementary material for: The IGFBP3/TMEM219 pathway regulates beta cell homeostasis
Source: Nat Commun. 2022 Feb 3;13:684. doi: 10.1038/s41467-022-28360-2 (PMC8813914; doi:10.1038/s41467-022-28360-2)
Supplement: Supplementary file 6 — Source Data [file 41467_2022_28360_MOESM6_ESM.xlsx]

## Sheet: 1b
	GLUT2	BACE2	TMEM219	PDX1	EGFR	GLT-1	TMEM27	IL-1R	EpHA	GLP1R	INS1R	IGF-IR
Relative mRNA expression (mean calculated on n=4 samples)	1.36	0.754	0.69	0.35	0.279	0.241	0.244	0.05	0.049	0.026	0.02	0.008

## Sheet: 1d
Normalized TMEM219 mRNA expression	INS+ cells	INS- cells
Human islet sample #1	5.15673	0.882645
Human islet sample #2	4.41223	1.58994
Human islet sample #3	3.89574	0.712578

## Sheet: 1e
Normalized mRNA expression	TMEM219	LRP1	TGFbeta r1	TGFbeta R2
Human islet sample #1	0.966	0.000604	1e-05	0.00631
Human islet sample #2	0.773	0.00038914	0.00436536	0.00361821
Human islet sample #3	0.549	0.000237015	0.00315763	0.00342402

## Sheet: 1h
	FACS TMEM219+INS+ (%)	FACS TMEM219+INS- (%)
Human islet sample #1	25	4.2
Human islet sample #2	27	2.3
Human islet sample #3	38.6	14

## Sheet: 2a
IGFBP3 plasma levels fold increase	healthy CTRL	pre-T1D	New-onset T1D	T1D
	1.4262	1.33502	2.18164	1.83136
	0.856584	1.21842	2.85713	2.67457
	1.51652	1.31409	1.83694	1.63402
	1.11843	0.83272	2.09403	2.32175
	0.796903	3.14403	1.93765	1.54435
	0.847953	1.59363	0.908451	1.97075
	0.857878	1.45063	1.28345	1.4193
	0.955102	1.3219	1.67318	1.82273
	1.38892	1.49887	1.80419	1.3632
	1.3736	1.33441	2.49441	1.72568
	1.34809	1.30045	2.29136	1.65405
	1.49611	1.45956	1.85577	1.49309
	1.11843	0.853477	2.06046	1.38067
	1.07252	1.3219	2.31019	2.02719
	1.47061	1.35586	2.07274	1.51557
	1.34132	1.47095	1.72149	3.13471
	1.50992	0.920528	2.32492	2.39261
	1.52683	0.895624	2.3544	3.47203
	0.4891	1.1984	2.433	3.35958
	0.794498	0.99786	0.954302	2.52755
	0.582816	1.33341	1.27117	4.16351
	0.656872	0.589679	1.94092	1.85495
	0.478614	1.39315	2.09567	2.76297
	0.385553	1.1853	1.46358	2.14889
	0.583472	1.59026	1.18356	1.52007
	0.411767	1.87911	2.14889	1.83748
	0.563811	1.973	1.7698	1.51052
	0.743059	2.8202	2.1407	1.41051
	0.951027	2.05901	1.52908	1.699
	1.33749	0.578928	1.76243	2.07492
			1.70757
			1.54873
			2.6991
			2.08748
			1.90244
			2.302
			2.17018
			2.02116
			2.57629
			2.2627
			2.38879
			2.54354
			3.34511
			Hemolyzed
			Hemolyzed

## Sheet: 2b
IGFBP3 plasma levels fold increase		NGT	Pre-T2D	T2D
		1.08379	0.487152	3.10452
		1.23618	0.674392	0.970575
		0.378278	0.145278	2.22045
		1.01844	0.646123	2.35109
		0.415292	0.127787	0.898715
		0.637378	0.367364	0.539433
		0.741913	0.321672	1.11646
		0.53725	0.186631	2.03972
		0.728829	1.11429	0.458815
		0.565519	0.591686	1.63249
		0.674392	0.243237	2.20737
		0.77025	0.282488	0.981421
		1.36689	0.32818	0.437053
		0.609109	0.434884	0.53725
		0.785435	1.34289	0.872548
		0.944407	1.22967	1.12948
		0.570061	0.685307	0.417462
		0.907393	1.39082	2.56666
		0.286827	0.626531	2.129
		0.95966	1.01193	1.62815
		1.07728	0.846448	0.228051
		0.419631	0.186631	0.238898
		0.171378	1.54762	0.358686
		1.3538	2.89979	1.19483
		1.80889	1.6891	2.70604
		0.776758	1.38865	2.12242
		1.07945	1.45393	0.922646
		0.763674	3.74685	0.757166
		0.715813	2.47955	0.652631
		1.16432	1.83282	0.628701
		0.687476	0.763674	1.0947
		0.0799265	1.81323	0.452307
		0.284658	2.14425	0.837703
		0.768013	0.661376	1.5628
		0.214968	0.521997	0.541588
		0.787672	1.70652	0.615617
		0.0951796	2.21388	0.93573
		0.358686	2.01138	1.21225
		1.00101	1.20574	0.953206
		0.661376	1.3538	1.1516
		1.10121	2.18561	1.2627
		1.65209	1.65425	2.08801
		0.931323	1.61073	2.41338
		1.03803	0.0777571	2.54035
		1.69784	2.42728	1.50077
		1.43434	0.86387	1.44522
		0.46539	2.22913	1.56426
		0.543758	2.69079	0.405643
		0.406547	0.130025	4.80996
		0.58728	2.79533	2.50067
		0.273743	0.670054	3.05617
		1.84373	2.12683	0.191379
		1.52362	0.870378	1.842
		1.43874	2.53616	2.34195
		1.42349	1.2776	2.23879
		1.12514	1.78713	1.44522
		0.121347	1.22317	0.588164
		0.0886716	0.792011	1.91343
		1.28411	1.85024	0.818299
		0.415292	1.54321	6.8653
		1.96898	0.846448	1.85788
		3.71483	0.60694	0.508807
		1.62774	0.341264	2.6197
		1.60393	2.30099	2.38957
		1.842	1.39515	1.58806
		1.61187	2.10941	2.54035
		2.11975	0.127893	1.34206
		2.05627	5.73843	1.35793
		1.65155	1.0405	2.8181
		2.27053	2.65938	1.62774
		1.75471	1.61187
		2.08008	3.1752
		0.810364	2.2626
		0.500871	2.32608
		1.02463	1.34999
		1.04843	1.97691
		0.850042	3.64341
		1.31031	2.31815
		2.69113	2.29434
		2.08008	5.43688
		2.23879	1.08018
		1.13573	2.03246
		1.65155	2.79429
		2.29434	1.3738
		1.21508	2.82603
		1.47696	1.04843
		1.42935	2.23879
		2.65145	1.66742
		1.33412	1.39761
		0.802428	1.89755
		2.19911	1.38967
		1.07224	5.22261
		1.66742	4.02432
		1.78646	1.61981
		1.11986	2.57209
		1.22302	2.08008
		0.635778	1.596
		0.929399	2.31815
		1.31031	2.24673
		1.8182	1.12779
		1.16747	1.88168
		1.13573	2.22292
		0.500871	3.65135
		0.762749	2.35783
		1.00876	4.1751
		1.58806	1.43728
		0.3739	1.49283
		2.07214	1.21508
		0.945271	1.71503
		2.11975	1.9531
		0.667521	1.19921
		0.857978	2.15943
		0.119958	2.63558
		0.453257	6.99228
		0.953206	4.30207
		0.802428	2.75461
		0.945271	2.79429
		2.45305	3.04823
		0.286607	2.3737
		0.961142	1.15953
		1.81026	1.96898
		0.381836	1.87375
		0.254864	0.659585
		0.270736	1.75471
		0.667521	2.51654
		0.365964	6.96053
		0.445321	2.77842
		0.0247291	0.3739
		0.310414	1.03256
		0.334221	0.897656
		1.66742	1.56426
		0.231057	0.834171
		0.119958	1.25476
		0.723071	1.17541
		0.302479	0.127893
		0.159636	1.40554
		0.532614	1.88962
		0.485	1.46109
		0.334221	0.969078
		0.723071	1.23096
		0.191379	0.746878
		0.818299	2.46893
		0.508807	0.665677
		0.31835	0.334221
		0.215186	0.802428
		0.135829	2.20705
			1.96898
			2.65938
			1.24683

## Sheet: 2c
IGFBP3 serum levels fold increase	CTRL	Obese T2D
	0.197551	0.895914
	0.742038	3.51182
	2.2808	0.801221
	1.78366	0.943261
	1.34571	3.72488
	1.33387	0.777548
	0.585334	2.69509
	0.809747	1.40489
	0.566743	4.49426
	1.00076	3.02651
	0.819683	3.64202
	0.643251	2.05591
	0.777897	4.4114
	1.58113	1.90203
	0.53182	2.93182
		hemolyzed
		hemolyzed
		hemolyzed

## Sheet: 2i
Change in IGFBP3 plasma level (%)	Regressor	NON regressor
	-59.7392	61.6532
	-59.313	92.4512
	-27.9872	91.4246
	-34.5933	90.398
	-55.9034	-69.7519
	-22.0204	-57.4327
	14.846	160.207
	-41.1994	-8.66909
	-14.9881	53.4403
	-13.2833
1 sample was < OOR

## Sheet: 2j
	n of pts with succesful islet Tx (C-pep > 0.4)	n of pts with failing islet Tx (C-pep < 0.4)
IGFBP3 < 442 mean ng/ml	8	1
IGFBP3> 442 mean ng/ml	3	7

## Sheet: 2k
TMEM219 mRNA relative expression	CTRL	AutoAb positive	T1D	T2D
Human islet sample #1	0.539934	0.685112	0.738301	0.83953
Human islet sample #2	1.07004	1.06536	0.778258	0.842057
Human islet sample #3	1.08072	0.716715	0.93799	1.02403
Human islet sample #4	0.920848	0.590032	1.25664	0.923396
Human islet sample #5	0.966947	0.851087	1.0761	0.845516
Human islet sample #6	0.973567	0.868497	1.06501	0.976364
Human islet sample #7	1.0963	0.999344	1.18592	0.749954
Human islet sample #8	0.914621	0.83183	1.31211	0.916828
Human islet sample #9	1.02626	0.812265	1.08392
Human islet sample #10	1.11997	0.700442	0.904743
Human islet sample #11	1.08707	0.59034	1.077
Human islet sample #12	1.18774	0.729815	1.0019
Human islet sample #13	1.0599		0.721954
Human islet sample #14	0.833143		0.840809
Human islet sample #15	0.894564		0.897772
Human islet sample #16	0.98573		1.43101
Human islet sample #17	0.923858		0.886611
Human islet sample #18			0.800799
Human islet sample #19			0.776683
n=2 samples unreadble

[truncated: 83 more sheets: 3a, 3b, 3d, 3h, 3i, 3j, 3k, 3l and 3m, 3n and 3o, 3p and 3q, 3r, 3s and 3t, 3v, 4a, 4b, 4c, 4d, 4e, 4f, 4g …]
